# Supplementary material for: Inequalities in relative cancer survival by race, immigration status, income, and education for 22 cancer sites in Canada, a cohort study
Source: Int J Cancer. 2025 Jan 16;157(1):41–54. doi: 10.1002/ijc.35337 (PMC12062929; doi:10.1002/ijc.35337)
Supplement: Supplementary file 2 — Table S1 [file IJC-157-41-s002.xlsx]

## Sheet: readme
Description
This excel file includes estimates of relative cancer survival by race, income, immigration status, and education level using propensity score matching. Further details on the tabs and variable names can be found below:
Sheet name	Description
1. Survival by race	10-year relative survival stratified by racial group and cancer site, ages 15-99 years
2. Survival by immigration	10-year relative survival stratified by immigration status and cancer site, ages 15-99 years
3. Survival by income	10-year relative survival stratified by household income quintile and cancer site, ages 15-99 years
4. Survival by education	10-year relative survival stratified by education level and cancer site, ages 15-99 years
Column name	Description
Cancer site	Cancer site
Year since diagnosis	Year since cancer diagnosis, including lower and upper 95% confidence intervals (LCI and UCI)
X Survival	Relative survival for group X, point estimate
X LCI	Relative survival for group X, lower confidence interval
X UCI	Relative survival for group X, upper confidence interval

## Sheet: 1. Survival by race
Cancer site	Year since diagnosis	White Survival	White LCI	White UCI	Indigenous Survival	Indigenous LCI	Indigenous UCI	East Asian	East Asian LCI	East Asian UCI	Southeast Asian	Southeast Asian LCI	Southeast Asian UCI	South Asian	South Asian LCI	South Asian UCI	Middle Eastern	Middle Eastern LCI	Middle Eastern UCI	Black	Black LCI	Black UCI	Latin American	Latin American LCI	Latin American UCI	Other	Other LCI	Other UCI
All cancers	0	1	-	-	1	-	-	1	-	-	1	-	-	1	-	-	1	-	-	1	-	-	1	-	-	1	-	-
All cancers	1	0.83415	0.832809	0.835482	0.751175	0.745941	0.75632	0.857493	0.8536	0.861292	0.850174	0.843281	0.856791	0.865686	0.860635	0.870568	0.87322	0.86432	0.881576	0.862416	0.856176	0.868407	0.873423	0.861802	0.884133	0.862201	0.84976	0.873689
All cancers	2	0.782648	0.781085	0.784202	0.678127	0.67154	0.684614	0.810382	0.805236	0.815407	0.799515	0.790408	0.808277	0.820631	0.813906	0.82714	0.83044	0.818513	0.84166	0.81656	0.808248	0.824552	0.830331	0.814764	0.844717	0.816128	0.799531	0.8315
All cancers	3	0.75361	0.751921	0.755289	0.637382	0.629946	0.644714	0.782257	0.776288	0.788089	0.768446	0.757915	0.778588	0.793428	0.785598	0.80101	0.804545	0.79061	0.817662	0.789015	0.779337	0.798326	0.804006	0.785834	0.820816	0.788359	0.769021	0.806287
All cancers	4	0.73474	0.732955	0.736514	0.610644	0.602503	0.618675	0.762547	0.755902	0.769039	0.745863	0.734196	0.757107	0.774111	0.765373	0.78257	0.786126	0.77054	0.800795	0.769574	0.758773	0.779963	0.785057	0.764756	0.803838	0.768668	0.747079	0.788682
All cancers	5	0.720007	0.718138	0.721866	0.58964	0.580859	0.598306	0.746346	0.739088	0.753438	0.726897	0.714221	0.739119	0.758099	0.74854	0.767353	0.77084	0.753755	0.786913	0.753521	0.741703	0.764887	0.769217	0.746992	0.789772	0.752363	0.728736	0.774262
All cancers	6	0.708633	0.706681	0.710575	0.573034	0.563613	0.582334	0.732763	0.724907	0.740437	0.710452	0.696818	0.7236	0.74451	0.734154	0.754534	0.757854	0.739313	0.775284	0.739973	0.727167	0.752285	0.755612	0.73153	0.777873	0.738543	0.712936	0.76226
All cancers	7	0.69929	0.697255	0.701315	0.559103	0.549045	0.569032	0.720814	0.712372	0.729058	0.695632	0.68108	0.709668	0.732447	0.72131	0.743221	0.746315	0.726349	0.765068	0.727995	0.714221	0.741231	0.743426	0.717534	0.767341	0.726285	0.698741	0.751773
All cancers	8	0.690409	0.688285	0.692523	0.545784	0.535072	0.556362	0.709082	0.700036	0.717913	0.680955	0.665475	0.695891	0.720551	0.708612	0.732098	0.734925	0.713493	0.755039	0.716208	0.701438	0.730393	0.731359	0.703613	0.756971	0.714205	0.684673	0.741512
All cancers	9	0.682738	0.680519	0.684945	0.53399	0.522605	0.545232	0.698221	0.688563	0.707647	0.667089	0.650688	0.682918	0.709449	0.696698	0.721775	0.724286	0.70137	0.745773	0.705246	0.68947	0.720391	0.720009	0.690397	0.747325	0.702941	0.6714	0.732081
All cancers	10	0.675343	0.673019	0.677656	0.522498	0.510409	0.534439	0.687348	0.677048	0.697396	0.65309	0.635743	0.669838	0.698285	0.684687	0.711427	0.713578	0.689111	0.736502	0.694246	0.677417	0.710393	0.708551	0.676995	0.737642	0.691621	0.657983	0.722674
Thyroid	0	1	-	-	1	-	-	1	-	-	1	-	-	1	-	-	1	-	-	1	-	-	1	-	-	1	-	-
Thyroid	1	0.991119	0.989269	0.992652	0.977574	0.967122	0.98473	0.99444	0.991623	0.996311	0.993921	0.989578	0.996457	0.993212	0.989259	0.995713	0.995323	0.98861	0.998083	0.995895	0.990867	0.998157	0.994407	0.981871	0.998282	0.9941	0.984455	0.997768
Thyroid	2	0.989758	0.987451	0.991642	0.972682	0.957128	0.982645	0.993515	0.989207	0.996107	0.993069	0.986054	0.996562	0.991669	0.985657	0.995167	0.994474	0.983103	0.998199	0.995409	0.986631	0.998428	0.993349	0.971083	0.998483	0.99282	0.976648	0.997805
Thyroid	3	0.988807	0.986136	0.990966	0.968749	0.948016	0.981294	0.992844	0.986948	0.996082	0.992503	0.982425	0.996812	0.990412	0.982273	0.994824	0.993834	0.976913	0.998364	0.995122	0.981489	0.998721	0.992539	0.958034	0.998693	0.991791	0.968088	0.997907
Thyroid	4	0.987654	0.984619	0.990094	0.964186	0.937523	0.979593	0.992038	0.984257	0.995982	0.991806	0.977897	0.996976	0.988954	0.978342	0.994381	0.993075	0.969097	0.998463	0.994754	0.974417	0.998933	0.991582	0.94103	0.998825	0.990593	0.957604	0.99794
Thyroid	5	0.986506	0.98313	0.98921	0.959701	0.927167	0.977874	0.991238	0.981524	0.995856	0.991109	0.973092	0.99708	0.987517	0.97442	0.993929	0.992322	0.960725	0.998519	0.994384	0.966167	0.999079	0.990634	0.922399	0.998904	0.98941	0.946682	0.997934
Thyroid	6	0.985473	0.981773	0.988427	0.955537	0.91724	0.976338	0.990511	0.978828	0.995761	0.990489	0.968092	0.997188	0.986175	0.970612	0.993524	0.991632	0.95189	0.998569	0.994065	0.956627	0.999201	0.989762	0.902319	0.99897	0.98831	0.935473	0.997929
Thyroid	7	0.983917	0.97979	0.987207	0.949656	0.903817	0.97396	0.989433	0.975117	0.995532	0.989535	0.961174	0.997209	0.984281	0.965449	0.992887	0.990625	0.939871	0.99857	0.993546	0.942794	0.999289	0.988499	0.875155	0.998997	0.986747	0.920485	0.997854
Thyroid	8	0.982149	0.977549	0.985814	0.943091	0.889008	0.971241	0.988212	0.970941	0.995243	0.988445	0.953221	0.997185	0.98216	0.959698	0.992153	0.989488	0.92617	0.998545	0.992948	0.925877	0.99935	0.987074	0.844323	0.999	0.984992	0.903734	0.997744
Thyroid	9	0.981999	0.976898	0.985981	0.93992	0.87646	0.971306	0.98798	0.966849	0.995672	0.988501	0.942179	0.997757	0.981074	0.954427	0.992204	0.989155	0.905658	0.998801	0.993162	0.889499	0.999598	0.986593	0.793463	0.999213	0.984165	0.881323	0.997985
Thyroid	10	0.983816	0.978061	0.98807	0.940557	0.864271	0.974582	0.988935	0.96117	0.996879	0.989966	0.917016	0.998827	0.981149	0.948693	0.993147	0.989774	0.86229	0.999287	0.994393	0.743722	0.999893	0.987217	0.680557	0.99957	0.98439	0.842145	0.99856
Testis	0	NA	NA	NA	NA	NA	NA	NA	NA	NA	NA	NA	NA	NA	NA	NA	NA	NA	NA	NA	NA	NA	NA	NA	NA	NA	NA	NA
Testis	1	NA	NA	NA	NA	NA	NA	NA	NA	NA	NA	NA	NA	NA	NA	NA	NA	NA	NA	NA	NA	NA	NA	NA	NA	NA	NA	NA
Testis	2	NA	NA	NA	NA	NA	NA	NA	NA	NA	NA	NA	NA	NA	NA	NA	NA	NA	NA	NA	NA	NA	NA	NA	NA	NA	NA	NA
Testis	3	NA	NA	NA	NA	NA	NA	NA	NA	NA	NA	NA	NA	NA	NA	NA	NA	NA	NA	NA	NA	NA	NA	NA	NA	NA	NA	NA
Testis	4	NA	NA	NA	NA	NA	NA	NA	NA	NA	NA	NA	NA	NA	NA	NA	NA	NA	NA	NA	NA	NA	NA	NA	NA	NA	NA	NA
Testis	5	NA	NA	NA	NA	NA	NA	NA	NA	NA	NA	NA	NA	NA	NA	NA	NA	NA	NA	NA	NA	NA	NA	NA	NA	NA	NA	NA
Testis	6	NA	NA	NA	NA	NA	NA	NA	NA	NA	NA	NA	NA	NA	NA	NA	NA	NA	NA	NA	NA	NA	NA	NA	NA	NA	NA	NA
Testis	7	NA	NA	NA	NA	NA	NA	NA	NA	NA	NA	NA	NA	NA	NA	NA	NA	NA	NA	NA	NA	NA	NA	NA	NA	NA	NA	NA
Testis	8	NA	NA	NA	NA	NA	NA	NA	NA	NA	NA	NA	NA	NA	NA	NA	NA	NA	NA	NA	NA	NA	NA	NA	NA	NA	NA	NA
Testis	9	NA	NA	NA	NA	NA	NA	NA	NA	NA	NA	NA	NA	NA	NA	NA	NA	NA	NA	NA	NA	NA	NA	NA	NA	NA	NA	NA
Testis	10	NA	NA	NA	NA	NA	NA	NA	NA	NA	NA	NA	NA	NA	NA	NA	NA	NA	NA	NA	NA	NA	NA	NA	NA	NA	NA	NA
Prostate	0	1	-	-	1	-	-	1	-	-	1	-	-	1	-	-	1	-	-	1	-	-	1	-	-	NA	NA	NA
Prostate	1	0.982133	0.980421	0.983696	0.969857	0.964201	0.974631	0.990346	0.987563	0.992508	0.987391	0.981524	0.991403	0.985701	0.98203	0.988626	0.987899	0.979841	0.992748	0.985784	0.982036	0.988754	0.991975	0.981292	0.996568	NA	NA	NA
Prostate	2	0.970162	0.967829	0.972328	0.94938	0.939377	0.957769	0.984025	0.978834	0.987952	0.978729	0.967482	0.986114	0.975357	0.968547	0.980708	0.9798	0.964025	0.988698	0.975708	0.968748	0.981133	0.986916	0.964848	0.995165	NA	NA	NA
Prostate	3	0.962029	0.959226	0.964643	0.935029	0.920784	0.946786	0.979926	0.972254	0.985492	0.972632	0.95582	0.983103	0.967506	0.957598	0.97513	0.974332	0.950238	0.986841	0.968273	0.958118	0.975996	0.983864	0.947825	0.995073	NA	NA	NA
Prostate	4	0.955212	0.951981	0.95823	0.922692	0.903959	0.937898	0.976628	0.966211	0.983861	0.967373	0.944405	0.980948	0.960349	0.94714	0.970309	0.969776	0.936145	0.985827	0.961627	0.948048	0.97171	0.98158	0.927366	0.995427	NA	NA	NA
Prostate	5	0.95006	0.946418	0.95346	0.912902	0.88944	0.931577	0.974337	0.960877	0.983206	0.963205	0.933439	0.979802	0.954161	0.937478	0.966472	0.966377	0.921716	0.985753	0.956048	0.938835	0.968498	0.98024	0.901118	0.996182	NA	NA	NA
Prostate	6	0.945667	0.941595	0.949463	0.904125	0.875374	0.926523	0.972568	0.95552	0.983139	0.959476	0.92176	0.979213	0.948179	0.927621	0.963014	0.963521	0.905324	0.986212	0.950787	0.929486	0.965771	0.979452	0.86318	0.997074	NA	NA	NA
Prostate	7	0.941592	0.937089	0.945782	0.895799	0.861532	0.92197	0.971014	0.95002	0.983267	0.955931	0.909602	0.97879	0.942297	0.917702	0.959703	0.960891	0.887387	0.986767	0.945667	0.920077	0.963226	0.978892	0.811482	0.997824	NA	NA	NA
Prostate	8	0.935018	0.930041	0.939652	0.883417	0.843061	0.913926	0.968099	0.942633	0.982366	0.950566	0.894657	0.977175	0.934306	0.905159	0.954719	0.956538	0.866166	0.986352	0.938471	0.908054	0.959051	0.977228	0.751148	0.998147	NA	NA	NA
Prostate	9	0.930482	0.925002	0.935575	0.874075	0.827185	0.90894	0.966435	0.935781	0.982592	0.946543	0.879766	0.976714	0.927498	0.893529	0.950925	0.953618	0.842704	0.986907	0.932579	0.896989	0.956171	0.976746	0.657158	0.998682	NA	NA	NA
Prostate	10	0.927171	0.921119	0.932776	0.866337	0.811974	0.905889	0.965618	0.928492	0.983637	0.943249	0.863374	0.977032	0.921078	0.881682	0.947743	0.951582	0.814019	0.988101	0.927239	0.885754	0.954047	0.977152	0.499267	0.999231	NA	NA	NA
Breast (female)	0	1	-	-	1	-	-	1	-	-	1	-	-	1	-	-	1	-	-	1	-	-	1	-	-	1	-	-
Breast (female)	1	0.979993	0.978469	0.98141	0.972213	0.968286	0.975659	0.98338	0.980889	0.985548	0.978713	0.974694	0.9821	0.979391	0.975971	0.982328	0.98046	0.974482	0.985047	0.972228	0.967046	0.976605	0.974887	0.965872	0.981544	0.977195	0.968724	0.983391
Breast (female)	2	0.962276	0.960193	0.964252	0.947848	0.9409	0.953999	0.96823	0.963616	0.972267	0.959138	0.951562	0.965551	0.960615	0.954235	0.966121	0.962459	0.95101	0.971273	0.946894	0.937202	0.955127	0.951929	0.934725	0.964684	0.956353	0.940134	0.968253
Breast (female)	3	0.945692	0.943189	0.948087	0.925243	0.915352	0.934021	0.953692	0.946979	0.959574	0.940232	0.92919	0.949599	0.942615	0.933334	0.950638	0.945044	0.928249	0.957997	0.922609	0.908581	0.934561	0.929871	0.904764	0.948547	0.936329	0.912581	0.953788
Breast (female)	4	0.931444	0.928598	0.934181	0.906019	0.893309	0.917286	0.940663	0.931939	0.9483	0.923035	0.908735	0.935174	0.92646	0.914423	0.936863	0.929178	0.907336	0.946025	0.900698	0.882644	0.916108	0.909935	0.877448	0.934132	0.918258	0.887427	0.940925
Breast (female)	5	0.917372	0.914205	0.920428	0.887168	0.871617	0.900943	0.927598	0.91683	0.93702	0.905762	0.888204	0.920687	0.910292	0.89548	0.923096	0.913218	0.88632	0.93399	0.878832	0.856802	0.897677	0.889995	0.850207	0.919712	0.900166	0.862282	0.928062
Breast (female)	6	0.906087	0.902625	0.909433	0.872226	0.853942	0.888373	0.91641	0.903702	0.92751	0.890619	0.870035	0.908116	0.89639	0.878967	0.911432	0.899205	0.867595	0.9236	0.859825	0.834141	0.881817	0.872638	0.826101	0.907418	0.884469	0.840011	0.91718
Breast (female)	7	0.895998	0.892251	0.899623	0.858993	0.837958	0.877499	0.905927	0.891281	0.918691	0.876227	0.85268	0.896241	0.883339	0.863332	0.900587	0.885867	0.849631	0.913815	0.841889	0.81266	0.866935	0.856233	0.803126	0.89594	0.869655	0.818751	0.907071
Breast (female)	8	0.885591	0.88156	0.889494	0.845401	0.821573	0.86631	0.895108	0.878482	0.909577	0.86144	0.834907	0.884008	0.869911	0.847283	0.889408	0.872146	0.831243	0.903709	0.823551	0.790796	0.851665	0.839426	0.779778	0.884113	0.854446	0.797084	0.896638
Breast (female)	9	0.87529	0.870957	0.879487	0.832057	0.805228	0.855527	0.884016	0.865277	0.900301	0.846155	0.816493	0.871404	0.856142	0.830741	0.878015	0.857941	0.812139	0.89331	0.804721	0.768313	0.836027	0.822134	0.755696	0.872026	0.838803	0.774687	0.886008
Breast (female)	10	0.865521	0.860885	0.870015	0.819493	0.789667	0.845509	0.873235	0.852394	0.891323	0.83124	0.798521	0.85912	0.842771	0.814635	0.866989	0.844059	0.793462	0.883173	0.78646	0.746529	0.820867	0.805332	0.732332	0.86031	0.823594	0.752902	0.875718
Melanoma	0	1	-	-	1	-	-	1	-	-	1	-	-	1	-	-	1	-	-	1	-	-	1	-	-	1	-	-
Melanoma	1	0.974736	0.971804	0.977366	0.950004	0.927816	0.965498	0.959393	0.926039	0.977884	0.95714	0.89388	0.98304	0.926451	0.874769	0.957318	0.988331	0.940103	0.997772	0.97303	0.908773	0.992217	0.943758	0.875852	0.97504	0.981761	0.587319	0.999364
Melanoma	2	0.955586	0.95161	0.959242	0.911794	0.872497	0.939398	0.927277	0.867615	0.960652	0.922849	0.811346	0.969635	0.868604	0.780533	0.923036	0.979882	0.882733	0.996694	0.951473	0.834671	0.986401	0.898856	0.781513	0.954925	0.968199	0.298638	0.999136
Melanoma	3	0.940336	0.935524	0.944799	0.880076	0.824406	0.918957	0.899189	0.814783	0.946365	0.892224	0.737295	0.958226	0.817247	0.699038	0.892479	0.973919	0.80959	0.996699	0.932483	0.764025	0.982009	0.858516	0.698948	0.937094	0.957918	0.0860188	0.999247
Melanoma	4	0.93049	0.925063	0.935538	0.858325	0.78945	0.905995	0.878839	0.77494	0.936672	0.869554	0.681926	0.950248	0.77935	0.640223	0.869911	0.970765	0.727976	0.997231	0.918656	0.707922	0.979376	0.828448	0.638676	0.924041	0.951753	0.0121999	0.999445
Melanoma	5	0.920711	0.914681	0.926333	0.836859	0.755182	0.893184	0.858611	0.736007	0.92699	0.847033	0.629231	0.942241	0.742449	0.585074	0.847509	0.967691	0.635022	0.997627	0.904807	0.653659	0.976739	0.798826	0.58217	0.91096	0.94566	0.000714044	0.999569
Melanoma	6	0.913479	0.906822	0.919682	0.819194	0.724424	0.88393	0.840776	0.69969	0.919225	0.826649	0.580421	0.935548	0.708974	0.535823	0.827301	0.966348	0.500247	0.99831	0.892565	0.600068	0.975024	0.771737	0.531079	0.899343	0.941786	1.81148e-06	0.999728
Melanoma	7	0.908192	0.900841	0.915023	0.804014	0.695067	0.877378	0.824202	0.663873	0.912793	0.807189	0.53286	0.929708	0.676952	0.489511	0.808083	0.96653	0.301759	0.999033	0.881172	0.544509	0.974017	0.745615	0.482509	0.888481	0.939744	5.96709e-13	0.999863
Melanoma	8	0.903274	0.895236	0.910727	0.789777	0.66752	0.871271	0.808548	0.630574	0.906703	0.788825	0.490005	0.92415	0.647326	0.448315	0.789968	0.966846	0.123528	0.999457	0.870342	0.493754	0.973044	0.721173	0.439411	0.878153	0.937938	1.25915e-25	0.999928
Melanoma	9	0.898251	0.889468	0.906373	0.775238	0.639584	0.865007	0.792507	0.597189	0.90041	0.770049	0.44842	0.918391	0.617664	0.40873	0.771466	0.96726	0.0212988	0.999712	0.859172	0.444245	0.972004	0.696419	0.398169	0.867492	0.936147	7.18705e-52	0.999963
Melanoma	10	0.897463	0.887842	0.906303	0.766579	0.615845	0.864365	0.780318	0.566865	0.89727	0.754719	0.410666	0.914862	0.592655	0.375008	0.756515	0.970571	9.7033e-06	0.999923	0.850757	0.393952	0.972345	0.675476	0.362151	0.859375	0.938074	1.78891e-163	0.999989
Hodgkin Lymphoma	0	1	-	-	1	-	-	1	-	-	1	-	-	1	-	-	1	-	-	1	-	-	1	-	-	1	-	-
Hodgkin Lymphoma	1	0.956927	0.948003	0.964348	0.940073	0.893553	0.966638	0.965296	0.92555	0.984005	0.98019	0.917173	0.99538	0.969021	0.946115	0.98228	0.962662	0.913854	0.984055	0.967312	0.912102	0.988067	0.968471	0.862404	0.99309	0.949658	0.812002	0.98727
Hodgkin Lymphoma	2	0.942343	0.931498	0.951516	0.91963	0.856144	0.95581	0.953939	0.898071	0.979529	0.975484	0.872801	0.995481	0.95765	0.926249	0.975854	0.949474	0.881988	0.978821	0.957314	0.877203	0.985579	0.957933	0.806605	0.991443	0.930307	0.747814	0.982202
Hodgkin Lymphoma	3	0.930508	0.918275	0.940969	0.903062	0.82557	0.947205	0.944786	0.87515	0.976101	0.97205	0.82796	0.995752	0.948235	0.909767	0.970566	0.938658	0.855637	0.974624	0.949392	0.847203	0.983866	0.949392	0.759629	0.990238	0.914206	0.697415	0.977921
Hodgkin Lymphoma	4	0.922252	0.909037	0.933617	0.891346	0.802448	0.941658	0.938637	0.856973	0.974353	0.970804	0.77378	0.996583	0.941219	0.897092	0.966771	0.930836	0.83513	0.971891	0.944477	0.821216	0.983569	0.943538	0.719344	0.989799	0.901732	0.660201	0.974561
Hodgkin Lymphoma	5	0.915412	0.901319	0.927573	0.881421	0.780777	0.937651	0.933836	0.838866	0.973683	0.971177	0.681907	0.997768	0.934879	0.885112	0.963526	0.924028	0.815345	0.969881	0.94115	0.792064	0.984343	0.938824	0.675414	0.989897	0.889905	0.626301	0.971344
Hodgkin Lymphoma	6	0.908692	0.8938	0.921588	0.871791	0.760517	0.933544	0.929011	0.821712	0.972765	0.971086	0.579147	0.998425	0.928814	0.873827	0.960374	0.917444	0.796953	0.967818	0.937623	0.764444	0.984675	0.934134	0.635743	0.989803	0.878848	0.595785	0.968308
Hodgkin Lymphoma	7	0.901932	0.88619	0.9156	0.861982	0.73863	0.929778	0.92433	0.802186	0.972301	0.971864	0.407518	0.999093	0.922392	0.861539	0.957155	0.910622	0.77676	0.965895	0.934526	0.730264	0.985519	0.929494	0.589044	0.98995	0.866859	0.563983	0.964984
Hodgkin Lymphoma	8	0.896993	0.880524	0.911307	0.854578	0.719723	0.927663	0.921225	0.783822	0.972738	0.973948	0.170879	0.999606	0.917154	0.850943	0.954724	0.905301	0.758789	0.964778	0.933059	0.693174	0.986986	0.926254	0.541909	0.990467	0.856568	0.537721	0.962102
Hodgkin Lymphoma	9	0.890597	0.873315	0.90565	0.845282	0.698545	0.92427	0.916876	0.763523	0.972473	0.975165	0.0290223	0.999821	0.910909	0.838865	0.951652	0.898745	0.738892	0.963038	0.930355	0.653779	0.987813	0.921893	0.494785	0.990644	0.844884	0.509021	0.958799
Hodgkin Lymphoma	10	0.882608	0.864367	0.898542	0.833799	0.673479	0.91982	0.911333	0.73932	0.971861	0.97624	0.000249283	0.99993	0.903268	0.824349	0.947827	0.890659	0.715356	0.960763	0.926718	0.607122	0.98846	0.916385	0.44241	0.990694	0.830863	0.476118	0.954789
Uterus	0	1	-	-	1	-	-	1	-	-	1	-	-	1	-	-	1	-	-	1	-	-	1	-	-	1	-	-
Uterus	1	0.93919	0.933948	0.944028	0.899148	0.875386	0.91859	0.937529	0.92308	0.949339	0.909263	0.88532	0.928411	0.929111	0.912696	0.942538	0.909773	0.856609	0.943865	0.884547	0.855364	0.90816	0.93592	0.891382	0.962576	0.908604	0.8493	0.945312
Uterus	2	0.897541	0.890729	0.903951	0.832586	0.794877	0.863962	0.893518	0.869808	0.913127	0.846334	0.807851	0.877697	0.879362	0.852614	0.901538	0.847837	0.761936	0.904645	0.806521	0.760747	0.844441	0.890845	0.816873	0.936084	0.844793	0.749747	0.905952
Uterus	3	0.870693	0.862873	0.878098	0.790725	0.742727	0.830799	0.862895	0.832314	0.888276	0.802241	0.75368	0.842238	0.844603	0.810318	0.873181	0.80553	0.696782	0.878583	0.753037	0.696303	0.800706	0.859515	0.763861	0.918439	0.799343	0.680631	0.877765
Uterus	4	0.854387	0.845855	0.862486	0.76567	0.709684	0.8123	0.842257	0.806539	0.871909	0.772006	0.716322	0.818158	0.820995	0.781137	0.854278	0.777378	0.652152	0.862126	0.717001	0.652779	0.771449	0.838418	0.726501	0.907366	0.767596	0.632893	0.858195
Uterus	5	0.843209	0.834032	0.851925	0.748619	0.685039	0.801239	0.826016	0.785697	0.859434	0.747622	0.685859	0.799037	0.802219	0.757417	0.839631	0.755421	0.615757	0.85024	0.688366	0.61791	0.748506	0.821827	0.695236	0.899491	0.741495	0.593742	0.842322
Uterus	6	0.836372	0.826589	0.845656	0.73819	0.667239	0.796332	0.813627	0.769162	0.850367	0.72834	0.661339	0.784266	0.787675	0.738455	0.828716	0.738779	0.586214	0.842292	0.666035	0.590291	0.731005	0.809176	0.669198	0.894388	0.720375	0.561877	0.829771
Uterus	7	0.8335	0.823082	0.843364	0.733693	0.654665	0.797434	0.804189	0.755618	0.844109	0.712603	0.640627	0.772739	0.776265	0.722705	0.820774	0.726142	0.560682	0.837788	0.648097	0.567344	0.717571	0.799542	0.646002	0.891776	0.702514	0.534266	0.819645
Uterus	8	0.826685	0.815617	0.837157	0.723368	0.636308	0.792964	0.791434	0.738526	0.834843	0.693011	0.615955	0.757669	0.761335	0.703227	0.809619	0.709224	0.531186	0.829777	0.625714	0.540059	0.699895	0.786528	0.619258	0.886638	0.681095	0.503184	0.806734
Uterus	9	0.825558	0.813786	0.836661	0.721461	0.625027	0.79708	0.782886	0.72563	0.829604	0.678331	0.596403	0.747174	0.750839	0.688218	0.8027	0.697901	0.506795	0.826673	0.60929	0.518874	0.68787	0.777809	0.596235	0.885063	0.664163	0.477471	0.79729
Uterus	10	0.822994	0.810421	0.83482	0.717413	0.610519	0.799703	0.772398	0.71031	0.822846	0.661083	0.573951	0.734534	0.738178	0.670589	0.794042	0.684109	0.47925	0.822056	0.590032	0.494689	0.673367	0.767116	0.570021	0.882454	0.644617	0.448964	0.786026
Bladder	0	1	-	-	1	-	-	1	-	-	1	-	-	1	-	-	1	-	-	1	-	-	1	-	-	1	-	-
Bladder	1	0.911981	0.907161	0.916562	0.858679	0.83332	0.88046	0.936759	0.922833	0.948243	0.884197	0.836735	0.91853	0.930624	0.910355	0.946446	0.930731	0.903533	0.950471	0.923461	0.890286	0.946903	0.947894	0.884404	0.976958	0.910656	0.838894	0.951362
Bladder	2	0.870078	0.863949	0.875951	0.790499	0.752137	0.823632	0.904684	0.882315	0.922988	0.822637	0.750216	0.875784	0.894675	0.862165	0.919874	0.894908	0.85113	0.926366	0.885184	0.831813	0.922403	0.920927	0.81579	0.967221	0.866318	0.751746	0.930376
Bladder	3	0.845318	0.8383	0.852059	0.748061	0.699809	0.789742	0.884372	0.855008	0.90811	0.780489	0.689964	0.847464	0.871214	0.828711	0.903783	0.871586	0.814213	0.91219	0.86119	0.7911	0.909098	0.903517	0.762051	0.962826	0.838587	0.688723	0.920259
Bladder	4	0.824296	0.816536	0.831764	0.711893	0.655066	0.761096	0.866655	0.830728	0.895439	0.743494	0.637756	0.822581	0.850595	0.79884	0.88995	0.851103	0.781147	0.900112	0.840385	0.754788	0.898083	0.888205	0.712415	0.959399	0.814623	0.632817	0.912224
Bladder	5	0.806945	0.798455	0.815121	0.68089	0.615899	0.737271	0.851283	0.808706	0.88506	0.710038	0.590529	0.800417	0.832352	0.771354	0.878355	0.833008	0.750466	0.890212	0.822456	0.721222	0.889673	0.874746	0.663602	0.957269	0.794001	0.580506	0.906797
Bladder	6	0.793745	0.784505	0.80264	0.65544	0.582534	0.718735	0.838651	0.78931	0.877336	0.680539	0.548536	0.781399	0.81689	0.746627	0.869361	0.817705	0.722513	0.882836	0.807838	0.690685	0.88422	0.863489	0.615629	0.956564	0.777174	0.531787	0.904266
Bladder	7	0.777716	0.767688	0.787374	0.626645	0.54622	0.696829	0.82383	0.767431	0.86773	0.648416	0.504882	0.759863	0.799114	0.719323	0.858432	0.800089	0.691974	0.873632	0.790705	0.657384	0.876815	0.850347	0.565837	0.954899	0.75757	0.481668	0.899855
Bladder	8	0.767628	0.756766	0.77808	0.605395	0.517471	0.682271	0.813074	0.7495	0.861996	0.621881	0.467975	0.742939	0.785483	0.696154	0.851317	0.786633	0.665498	0.868108	0.778408	0.628438	0.873635	0.840534	0.517634	0.955205	0.743439	0.436189	0.899481
Bladder	9	0.753864	0.742082	0.765196	0.579606	0.484587	0.663247	0.799429	0.72824	0.853833	0.591649	0.428325	0.722613	0.768763	0.669499	0.841677	0.770089	0.635519	0.860226	0.762791	0.595781	0.867993	0.828227	0.467428	0.954368	0.725628	0.388875	0.896816
Bladder	10	0.74099	0.728192	0.753292	0.555066	0.453292	0.645345	0.786222	0.707178	0.846232	0.562303	0.390774	0.702757	0.752432	0.643127	0.832522	0.753942	0.60582	0.85285	0.747752	0.563466	0.863037	0.816214	0.417901	0.953833	0.708513	0.343569	0.894812
Cervix	0	1	-	-	1	-	-	1	-	-	1	-	-	1	-	-	1	-	-	1	-	-	1	-	-	1	-	-
Cervix	1	0.918583	0.908028	0.927974	0.875329	0.848288	0.897842	0.952666	0.931932	0.967196	0.920595	0.885621	0.945205	0.942419	0.913885	0.961695	0.883651	0.702635	0.957574	0.934216	0.896576	0.958473	0.973519	0.916415	0.991782	0.965381	0.91551	0.986036
Cervix	2	0.860921	0.847031	0.873646	0.790929	0.751006	0.825207	0.918033	0.883715	0.942552	0.863804	0.807539	0.904587	0.900762	0.853729	0.933259	0.803933	0.53486	0.926711	0.886939	0.825244	0.927795	0.953629	0.856533	0.985548	0.940084	0.855226	0.975885
Cervix	3	0.826838	0.811276	0.841246	0.742977	0.695787	0.784004	0.897061	0.854151	0.927878	0.829153	0.760369	0.879742	0.875882	0.817247	0.916655	0.757714	0.445525	0.909181	0.858728	0.782306	0.909844	0.941084	0.818512	0.981757	0.925432	0.816662	0.970783
Cervix	4	0.805542	0.789015	0.820925	0.713807	0.662071	0.759093	0.883752	0.835126	0.918731	0.806947	0.730253	0.86385	0.860251	0.7939	0.906486	0.729159	0.392924	0.898702	0.840999	0.75494	0.898824	0.932873	0.793315	0.979362	0.916512	0.790702	0.968153
Cervix	5	0.788431	0.771133	0.804592	0.690895	0.635311	0.739781	0.872932	0.819321	0.911489	0.788594	0.705318	0.8508	0.847669	0.774567	0.898599	0.70636	0.351659	0.890803	0.8267	0.732334	0.890238	0.925984	0.771658	0.977445	0.909639	0.767845	0.966616
Cervix	6	0.778909	0.76099	0.79567	0.679014	0.619851	0.731011	0.866813	0.808942	0.908142	0.776654	0.68818	0.842858	0.840866	0.761738	0.895491	0.693409	0.321801	0.888489	0.818765	0.717152	0.886688	0.921489	0.754689	0.976527	0.907112	0.747982	0.9678
Cervix	7	0.76935	0.750907	0.786626	0.666884	0.604718	0.721572	0.860657	0.798991	0.904526	0.765313	0.6723	0.835121	0.833924	0.749485	0.89192	0.680617	0.296356	0.885395	0.810762	0.702818	0.882682	0.917163	0.739324	0.975547	0.904076	0.729727	0.968241
Cervix	8	0.763784	0.744907	0.781475	0.660312	0.595442	0.717302	0.857024	0.792135	0.902887	0.757663	0.661015	0.830244	0.830014	0.740907	0.890694	0.672984	0.277327	0.884893	0.806122	0.692721	0.881157	0.914245	0.727178	0.975084	0.903129	0.713418	0.969724
Cervix	9	0.758663	0.73937	0.776752	0.654338	0.58687	0.713531	0.853668	0.785642	0.901446	0.750517	0.650437	0.825722	0.826426	0.732745	0.88969	0.665963	0.259881	0.884583	0.801852	0.683148	0.87987	0.911504	0.715532	0.974676	0.902353	0.696819	0.971197
Cervix	10	0.754513	0.734656	0.773121	0.650183	0.579055	0.712331	0.85089	0.77867	0.901024	0.743182	0.638762	0.82156	0.823726	0.72374	0.890204	0.659963	0.239169	0.886283	0.79843	0.672522	0.88009	0.908704	0.701053	0.974525	0.902969	0.672529	0.974081
Kidney & Renal Pelvis	0	1	-	-	1	-	-	1	-	-	1	-	-	1	-	-	1	-	-	1	-	-	1	-	-	1	-	-
Kidney & Renal Pelvis	1	0.870225	0.863599	0.876552	0.81906	0.799847	0.836621	0.888937	0.867287	0.907246	0.860159	0.813685	0.895783	0.92309	0.899241	0.941479	0.933622	0.892407	0.959405	0.906173	0.871454	0.931881	0.886991	0.837694	0.922008	0.88438	0.80686	0.932071
Kidney & Renal Pelvis	2	0.829459	0.821647	0.836964	0.764665	0.739729	0.787564	0.851406	0.822118	0.876238	0.810908	0.749302	0.858799	0.897792	0.864562	0.923231	0.910482	0.853018	0.94618	0.874398	0.826673	0.909697	0.847634	0.780996	0.895342	0.846019	0.74054	0.911117
Kidney & Renal Pelvis	3	0.805239	0.796666	0.813495	0.732975	0.703873	0.75972	0.827568	0.792736	0.85708	0.778098	0.7063	0.834398	0.88241	0.841935	0.913056	0.895605	0.825818	0.938456	0.854319	0.796913	0.896545	0.821898	0.742926	0.878569	0.822045	0.695852	0.899517
Kidney & Renal Pelvis	4	0.786279	0.777066	0.795162	0.708505	0.675591	0.738748	0.807946	0.768098	0.841661	0.75025	0.669789	0.813821	0.870166	0.822792	0.9056	0.883248	0.801947	0.93255	0.837851	0.771512	0.886337	0.800285	0.710355	0.864908	0.802539	0.657336	0.89107
Kidney & Renal Pelvis	5	0.771042	0.761217	0.780524	0.689084	0.652403	0.722746	0.791152	0.746468	0.828874	0.725498	0.637216	0.795723	0.860163	0.805807	0.900242	0.872599	0.779885	0.928018	0.823842	0.748733	0.878306	0.78134	0.681066	0.853415	0.786077	0.622239	0.885044
Kidney & Renal Pelvis	6	0.757655	0.747188	0.767759	0.672206	0.631573	0.709426	0.775526	0.725886	0.817321	0.701791	0.605992	0.778523	0.851243	0.789392	0.896117	0.862626	0.757922	0.924238	0.810875	0.726629	0.871424	0.763365	0.652714	0.842902	0.770944	0.5878	0.880421
Kidney & Renal Pelvis	7	0.743785	0.732709	0.754482	0.654823	0.610544	0.69537	0.759811	0.70552	0.805488	0.678701	0.576207	0.76149	0.841965	0.772889	0.891492	0.852499	0.736363	0.920152	0.797723	0.70486	0.864137	0.74553	0.625361	0.83218	0.75563	0.554881	0.875202
Kidney & Renal Pelvis	8	0.733166	0.721459	0.744473	0.641678	0.593666	0.685575	0.746596	0.687749	0.796015	0.658293	0.549685	0.746673	0.834725	0.758218	0.888776	0.843943	0.71634	0.917324	0.786779	0.685324	0.858824	0.730055	0.600762	0.82343	0.742994	0.524626	0.87214
Kidney & Renal Pelvis	9	0.71992	0.707494	0.731923	0.625352	0.573338	0.6729	0.730806	0.666975	0.784399	0.634835	0.51993	0.729297	0.825682	0.740843	0.884871	0.833622	0.69331	0.913557	0.773573	0.662691	0.851974	0.711885	0.572878	0.812766	0.727767	0.49088	0.867694
Kidney & Renal Pelvis	10	0.708064	0.694867	0.72081	0.610885	0.55477	0.66216	0.715996	0.647183	0.773755	0.612483	0.491763	0.712762	0.817476	0.723969	0.881841	0.823872	0.670613	0.910337	0.761221	0.640814	0.845973	0.694615	0.546178	0.802881	0.713614	0.458365	0.864208
Non-Hodgkin Lymphoma	0	1	-	-	1	-	-	1	-	-	1	-	-	1	-	-	1	-	-	1	-	-	1	-	-	1	-	-
Non-Hodgkin Lymphoma	1	0.843141	0.837233	0.848854	0.76288	0.736708	0.786836	0.853679	0.833883	0.871301	0.787363	0.746667	0.822311	0.819093	0.792856	0.842344	0.873075	0.831925	0.904727	0.786174	0.747752	0.819463	0.899255	0.842394	0.936368	0.841955	0.760033	0.897761
Non-Hodgkin Lymphoma	2	0.802995	0.796181	0.80961	0.703867	0.671124	0.73402	0.811848	0.786305	0.834664	0.727585	0.676707	0.771831	0.767938	0.734594	0.797683	0.837032	0.783004	0.87865	0.72639	0.67834	0.768513	0.870637	0.794882	0.919803	0.80093	0.693942	0.873833
Non-Hodgkin Lymphoma	3	0.779135	0.771707	0.786357	0.668287	0.630713	0.702974	0.784379	0.754621	0.810989	0.688012	0.630264	0.73865	0.734255	0.695871	0.768621	0.813668	0.749854	0.862689	0.686964	0.632394	0.73517	0.852269	0.761681	0.910405	0.776172	0.64957	0.861736
Non-Hodgkin Lymphoma	4	0.759821	0.751851	0.767576	0.639271	0.597294	0.678101	0.760737	0.727132	0.790813	0.654006	0.590422	0.710198	0.7053	0.662443	0.743798	0.793682	0.720716	0.849564	0.653152	0.593029	0.706646	0.836631	0.731842	0.903108	0.755927	0.610658	0.853217
Non-Hodgkin Lymphoma	5	0.742379	0.733897	0.750638	0.613223	0.567206	0.655898	0.738868	0.701673	0.772198	0.622917	0.554272	0.684075	0.678669	0.631758	0.720965	0.775186	0.693537	0.837609	0.62226	0.557312	0.680485	0.822142	0.703645	0.896621	0.737571	0.574565	0.846027
Non-Hodgkin Lymphoma	6	0.722963	0.713956	0.731742	0.585108	0.535263	0.631533	0.715298	0.674508	0.751942	0.590321	0.517046	0.65627	0.650341	0.599511	0.696407	0.755042	0.664658	0.824252	0.589838	0.520456	0.652629	0.806189	0.673742	0.889115	0.717263	0.536949	0.837289
Non-Hodgkin Lymphoma	7	0.70775	0.698209	0.717054	0.562608	0.509096	0.612613	0.695197	0.651059	0.734923	0.562432	0.48517	0.632608	0.62615	0.571767	0.675654	0.738028	0.639316	0.813609	0.562162	0.488942	0.628993	0.792832	0.646783	0.883666	0.701104	0.503796	0.832
Non-Hodgkin Lymphoma	8	0.692781	0.682655	0.702658	0.540547	0.483366	0.594187	0.674927	0.627398	0.717799	0.534663	0.453725	0.60892	0.601902	0.544042	0.654834	0.720859	0.6136	0.803041	0.534617	0.457844	0.605353	0.779339	0.619116	0.878416	0.685131	0.470402	0.827285
Non-Hodgkin Lymphoma	9	0.675009	0.664298	0.685464	0.515666	0.455347	0.572601	0.652656	0.601911	0.698605	0.505323	0.421382	0.583282	0.575746	0.514759	0.631915	0.701657	0.586302	0.790476	0.50545	0.425765	0.579717	0.763974	0.590224	0.871563	0.666447	0.436263	0.819949
Non-Hodgkin Lymphoma	10	0.660214	0.64884	0.671318	0.494442	0.430836	0.554803	0.63237	0.578415	0.681386	0.47857	0.391927	0.560002	0.551912	0.487901	0.611238	0.684331	0.560693	0.779834	0.478913	0.396576	0.556512	0.750233	0.562362	0.866347	0.650623	0.404033	0.815576
Colorectal	0	1	-	-	1	-	-	1	-	-	1	-	-	1	-	-	1	-	-	1	-	-	1	-	-	1	-	-
Colorectal	1	0.854448	0.850825	0.85799	0.795538	0.783662	0.806845	0.881913	0.873101	0.890153	0.861248	0.842139	0.878214	0.885375	0.869222	0.899649	0.886652	0.861322	0.907605	0.85256	0.832751	0.870208	0.880773	0.84517	0.908633	0.878105	0.842814	0.905916
Colorectal	2	0.792165	0.787811	0.796442	0.710329	0.694035	0.725935	0.827508	0.814697	0.839522	0.796789	0.769173	0.821493	0.832222	0.808415	0.853343	0.83442	0.796944	0.865568	0.785241	0.75673	0.810838	0.824753	0.772567	0.866005	0.822559	0.770571	0.86381
Colorectal	3	0.747369	0.742559	0.752105	0.649986	0.630595	0.668642	0.786672	0.770788	0.801601	0.748257	0.714378	0.778756	0.792177	0.76247	0.81862	0.795205	0.748344	0.834315	0.735044	0.700161	0.766564	0.782257	0.717593	0.833832	0.781125	0.716358	0.832831
Colorectal	4	0.716995	0.711844	0.722072	0.608811	0.587039	0.62982	0.757169	0.738824	0.774428	0.712645	0.673961	0.747625	0.763109	0.728675	0.793805	0.766927	0.712497	0.812422	0.698654	0.658877	0.734756	0.750976	0.676538	0.81068	0.751459	0.676402	0.811532
Colorectal	5	0.696893	0.691433	0.702279	0.580593	0.556731	0.603659	0.735684	0.715203	0.754954	0.685943	0.643242	0.724662	0.74181	0.703271	0.776159	0.746425	0.685355	0.797409	0.671776	0.627878	0.711725	0.727542	0.644784	0.794092	0.730131	0.645994	0.797398
Colorectal	6	0.681056	0.675289	0.686746	0.557768	0.531937	0.582774	0.717519	0.695024	0.738679	0.66297	0.61661	0.705111	0.723725	0.68132	0.7615	0.729139	0.661774	0.78528	0.648878	0.601205	0.692362	0.707366	0.616922	0.780243	0.712256	0.619499	0.786277
Colorectal	7	0.667816	0.661734	0.673818	0.538172	0.510422	0.56507	0.701304	0.676843	0.724306	0.642177	0.592361	0.687568	0.707523	0.661349	0.748629	0.713746	0.640215	0.774907	0.628319	0.577064	0.675176	0.689082	0.591291	0.768031	0.696423	0.595215	0.777017
Colorectal	8	0.659841	0.653418	0.666178	0.524612	0.494885	0.553441	0.689071	0.66269	0.713854	0.6256	0.572501	0.674049	0.695179	0.645322	0.739479	0.702249	0.622621	0.768215	0.612264	0.55756	0.662329	0.674607	0.569748	0.759253	0.684748	0.575093	0.771639
Colorectal	9	0.653918	0.647124	0.660618	0.513323	0.481554	0.544141	0.678276	0.649949	0.704855	0.610526	0.554191	0.661992	0.684219	0.630633	0.731725	0.692165	0.606324	0.762951	0.597834	0.539706	0.651083	0.661475	0.549584	0.751758	0.674593	0.5563	0.767797
Colorectal	10	0.64626	0.639051	0.653367	0.499931	0.466066	0.532812	0.665737	0.63534	0.694238	0.593529	0.533871	0.648161	0.671531	0.613994	0.722477	0.680389	0.587968	0.756365	0.58145	0.519811	0.638035	0.646536	0.527368	0.742848	0.66269	0.535327	0.76268
Head & Neck	0	1	-	-	1	-	-	1	-	-	1	-	-	1	-	-	1	-	-	1	-	-	1	-	-	1	-	-
Head & Neck	1	0.874828	0.867959	0.881364	0.804861	0.780733	0.826635	0.888888	0.869961	0.905213	0.891811	0.854673	0.919903	0.859683	0.834418	0.88137	0.913685	0.861868	0.94666	0.874287	0.824881	0.910507	0.913011	0.84154	0.953127	0.886495	0.821272	0.928932
Head & Neck	2	0.805817	0.797225	0.81409	0.703351	0.669408	0.734524	0.824659	0.796027	0.849657	0.82944	0.77267	0.873195	0.780558	0.743153	0.813212	0.863153	0.782619	0.915434	0.801989	0.727963	0.857825	0.861543	0.751494	0.925204	0.82037	0.722145	0.886538
Head & Neck	3	0.766265	0.756753	0.775463	0.646567	0.607026	0.683212	0.785302	0.750639	0.81575	0.791495	0.722432	0.84521	0.732711	0.688134	0.771994	0.832252	0.733117	0.897085	0.757472	0.668891	0.825418	0.829494	0.695184	0.908357	0.779258	0.661408	0.860292
Head & Neck	4	0.738575	0.72841	0.748428	0.607293	0.563677	0.647975	0.756171	0.716927	0.790785	0.763575	0.685101	0.824981	0.697606	0.647789	0.741815	0.809459	0.695727	0.884115	0.72437	0.625177	0.80143	0.805498	0.65264	0.896163	0.748472	0.616293	0.840788
Head & Neck	5	0.717074	0.706316	0.727519	0.576676	0.529322	0.621057	0.731635	0.688242	0.770022	0.74028	0.653169	0.808695	0.66819	0.613766	0.716762	0.790481	0.663053	0.874127	0.696211	0.587766	0.781352	0.785079	0.615294	0.886425	0.722105	0.577436	0.824455
Head & Neck	6	0.697366	0.686039	0.708376	0.548901	0.49809	0.596762	0.708485	0.66117	0.75047	0.718347	0.62305	0.793509	0.640653	0.58202	0.693291	0.772551	0.631916	0.864949	0.669656	0.552828	0.762397	0.765655	0.579928	0.877337	0.697124	0.541127	0.808989
Head & Neck	7	0.678701	0.666827	0.690256	0.523009	0.469097	0.574071	0.686315	0.635335	0.731712	0.69734	0.594388	0.778963	0.614518	0.552087	0.67092	0.755285	0.602114	0.856184	0.644325	0.520009	0.744187	0.746914	0.546398	0.868592	0.673196	0.507072	0.794066
Head & Neck	8	0.663226	0.650783	0.675343	0.501283	0.444273	0.555538	0.666352	0.611837	0.715043	0.678584	0.568152	0.766492	0.59109	0.525082	0.65107	0.73991	0.574267	0.849089	0.621326	0.490081	0.727922	0.729888	0.515096	0.861189	0.651344	0.475862	0.780752
Head & Neck	9	0.645572	0.632551	0.658265	0.47736	0.417586	0.534621	0.644604	0.586613	0.696624	0.658006	0.540283	0.752365	0.565874	0.496517	0.629362	0.722849	0.54489	0.840729	0.596612	0.458949	0.709979	0.711229	0.482645	0.852656	0.627802	0.443617	0.765953
Head & Neck	10	0.624859	0.611254	0.638139	0.450441	0.388435	0.510368	0.620477	0.55915	0.675821	0.63498	0.510376	0.7359	0.538291	0.465942	0.605139	0.7035	0.513748	0.830519	0.569645	0.426314	0.689742	0.690393	0.44891	0.842499	0.602045	0.410119	0.749104
Leukemia	0	1	-	-	1	-	-	1	-	-	1	-	-	1	-	-	1	-	-	1	-	-	1	-	-	1	-	-
Leukemia	1	0.776273	0.767679	0.784595	0.645298	0.598484	0.688128	0.696361	0.650789	0.73722	0.688765	0.609982	0.754852	0.805985	0.770917	0.836263	0.74411	0.673207	0.801901	0.704694	0.639424	0.760392	0.787188	0.684612	0.859746	0.816369	0.690461	0.894819
Leukemia	2	0.72254	0.712892	0.731928	0.56391	0.509496	0.614677	0.61934	0.565466	0.668563	0.611558	0.518871	0.691728	0.754077	0.710117	0.792363	0.676451	0.590847	0.747978	0.628805	0.551571	0.696457	0.729765	0.603603	0.821528	0.767073	0.609777	0.86749
Leukemia	3	0.694472	0.684162	0.704523	0.519127	0.460261	0.574693	0.57397	0.515467	0.628063	0.566857	0.46633	0.655478	0.723792	0.673946	0.767359	0.636039	0.541778	0.716002	0.583751	0.499897	0.658434	0.69558	0.554612	0.79968	0.738385	0.560143	0.85324
Leukemia	4	0.672639	0.661748	0.683269	0.483311	0.420855	0.542892	0.536304	0.47423	0.594326	0.530069	0.423465	0.6257	0.69856	0.643465	0.746851	0.602106	0.500855	0.689195	0.546181	0.457263	0.62659	0.666823	0.513269	0.781757	0.714507	0.517661	0.842294
Leukemia	5	0.651238	0.639826	0.662389	0.449965	0.384837	0.512819	0.501293	0.436493	0.562559	0.495797	0.384685	0.597356	0.674215	0.614374	0.726879	0.570138	0.463198	0.663505	0.511228	0.418486	0.596448	0.639338	0.475107	0.764243	0.691394	0.478321	0.831373
Leukemia	6	0.632936	0.620954	0.644655	0.420607	0.353099	0.486504	0.469461	0.402407	0.533581	0.464863	0.350002	0.571821	0.651977	0.587494	0.708934	0.540762	0.428846	0.639926	0.479327	0.383458	0.568832	0.614021	0.439925	0.748497	0.670301	0.441584	0.822198
Leukemia	7	0.618614	0.606048	0.63091	0.396649	0.327138	0.465216	0.442654	0.373865	0.509122	0.438996	0.321223	0.550558	0.63321	0.56451	0.694074	0.515777	0.399804	0.619934	0.452364	0.354139	0.545421	0.592453	0.40986	0.735478	0.652522	0.409752	0.815239
Leukemia	8	0.603424	0.590204	0.616366	0.372068	0.300899	0.443124	0.415111	0.344946	0.483715	0.412387	0.292379	0.528316	0.61335	0.540357	0.678278	0.489798	0.370229	0.598865	0.424632	0.32459	0.520992	0.569768	0.379146	0.721604	0.633665	0.377146	0.807784
Leukemia	9	0.583633	0.569807	0.597185	0.344722	0.273059	0.417359	0.385812	0.315051	0.455968	0.383678	0.263083	0.502959	0.590531	0.513791	0.659267	0.461699	0.339764	0.575051	0.395212	0.294491	0.494134	0.54451	0.347886	0.704723	0.61182	0.34462	0.797245
Leukemia	10	0.563988	0.549417	0.578283	0.317661	0.245768	0.391766	0.356231	0.285246	0.427706	0.354797	0.234265	0.477191	0.567009	0.486376	0.639779	0.432943	0.309123	0.550493	0.365422	0.264602	0.466609	0.518442	0.316261	0.687375	0.589282	0.311477	0.786803
Ovary	0	1	-	-	1	-	-	1	-	-	1	-	-	1	-	-	1	-	-	1	-	-	1	-	-	1	-	-
Ovary	1	0.799455	0.788012	0.810357	0.767569	0.728301	0.801947	0.850547	0.820509	0.875941	0.87064	0.825725	0.904648	0.798425	0.762123	0.829815	0.778858	0.690718	0.844671	0.813782	0.752147	0.8615	0.825004	0.728672	0.889667	0.771602	0.668173	0.846423
Ovary	2	0.68072	0.667187	0.693837	0.634812	0.58058	0.684003	0.756595	0.711573	0.795615	0.787481	0.718692	0.841304	0.677585	0.625945	0.723712	0.649491	0.527757	0.747204	0.70099	0.611855	0.773435	0.717615	0.578634	0.817701	0.638872	0.498082	0.749744
Ovary	3	0.587622	0.57326	0.601682	0.533611	0.471694	0.591558	0.679585	0.624343	0.728514	0.718164	0.632545	0.78718	0.582639	0.522179	0.6382	0.549651	0.411952	0.667734	0.611305	0.50603	0.700753	0.631387	0.467967	0.756949	0.537077	0.37996	0.670785
Ovary	4	0.524343	0.509698	0.538766	0.466511	0.401059	0.52924	0.624707	0.563071	0.680191	0.667893	0.571459	0.747406	0.516662	0.451844	0.577564	0.481615	0.337991	0.611345	0.548921	0.435162	0.648959	0.570798	0.394928	0.712897	0.467923	0.305948	0.614471
Ovary	5	0.475433	0.460683	0.490027	0.415689	0.348386	0.481536	0.580542	0.514256	0.641045	0.626822	0.522359	0.714649	0.464572	0.39741	0.528923	0.428784	0.283526	0.566146	0.499685	0.380859	0.607371	0.522566	0.339617	0.677038	0.414353	0.252331	0.569098
Ovary	6	0.444349	0.429522	0.459062	0.38393	0.315591	0.451765	0.551263	0.481954	0.615135	0.599179	0.489465	0.692671	0.430202	0.36199	0.496489	0.394515	0.249493	0.536273	0.467489	0.34588	0.580076	0.490756	0.30418	0.653295	0.3796	0.219219	0.538904
Ovary	7	0.419413	0.404493	0.434254	0.358785	0.289602	0.428337	0.526913	0.45506	0.593682	0.575894	0.461779	0.674278	0.401647	0.332868	0.469341	0.366444	0.222391	0.5115	0.440979	0.317345	0.557629	0.464377	0.275361	0.633673	0.351118	0.1931	0.513707
Ovary	8	0.404559	0.389472	0.419588	0.344027	0.273674	0.415345	0.511298	0.437335	0.580381	0.560612	0.442982	0.662762	0.382547	0.3134	0.451225	0.348145	0.204676	0.495685	0.423976	0.298525	0.54386	0.447246	0.256077	0.621714	0.332391	0.176089	0.497318
Ovary	9	0.39179	0.376548	0.406992	0.331416	0.260143	0.404226	0.49774	0.422006	0.568816	0.547288	0.426708	0.652704	0.366191	0.296873	0.435609	0.332533	0.18994	0.482005	0.409332	0.282537	0.531931	0.432457	0.239825	0.611316	0.316455	0.162063	0.483132
Ovary	10	0.380413	0.365001	0.395803	0.320253	0.248127	0.394479	0.485447	0.408097	0.558371	0.535132	0.411868	0.643583	0.351434	0.282065	0.421452	0.318531	0.176972	0.469649	0.396132	0.268228	0.521196	0.419082	0.225336	0.601958	0.302177	0.14981	0.47028
Multiple Myeloma	0	1	-	-	1	-	-	1	-	-	1	-	-	1	-	-	1	-	-	1	-	-	1	-	-	1	-	-
Multiple Myeloma	1	0.774905	0.762407	0.786841	0.708965	0.6652	0.748123	0.812574	0.768686	0.84896	0.869038	0.817461	0.906868	0.828533	0.792383	0.858954	0.797455	0.723329	0.853717	0.843721	0.808695	0.872842	0.851946	0.739133	0.91857	0.876411	0.794308	0.927213
Multiple Myeloma	2	0.681179	0.666809	0.695078	0.594052	0.538139	0.645514	0.729246	0.668446	0.780747	0.808302	0.73355	0.864011	0.750984	0.700342	0.794344	0.705296	0.605144	0.78452	0.772162	0.72252	0.814079	0.782783	0.624368	0.88044	0.82267	0.701358	0.898156
Multiple Myeloma	3	0.606654	0.591241	0.621684	0.50613	0.443229	0.565582	0.660771	0.587571	0.724074	0.756876	0.663387	0.827729	0.68659	0.624913	0.740273	0.629391	0.512134	0.725892	0.712234	0.651159	0.764577	0.724321	0.53246	0.847856	0.778289	0.624084	0.875236
Multiple Myeloma	4	0.539306	0.523353	0.554973	0.430324	0.36425	0.494586	0.59808	0.515942	0.670804	0.708144	0.599519	0.792323	0.627122	0.557092	0.689236	0.561321	0.433185	0.671261	0.656381	0.586371	0.717446	0.66976	0.453881	0.815953	0.735313	0.554731	0.851786
Multiple Myeloma	5	0.470266	0.454029	0.486322	0.356442	0.290171	0.423127	0.532857	0.44406	0.613764	0.655522	0.533522	0.752847	0.564662	0.487917	0.634331	0.492012	0.357384	0.613308	0.597136	0.519567	0.666289	0.611789	0.378	0.780221	0.687857	0.484437	0.824339
Multiple Myeloma	6	0.41002	0.393598	0.426363	0.294933	0.230471	0.362102	0.474227	0.381214	0.561484	0.606497	0.473606	0.715641	0.507885	0.426307	0.583703	0.430108	0.293329	0.559664	0.542746	0.459354	0.618742	0.558168	0.312991	0.746243	0.644105	0.421427	0.799365
Multiple Myeloma	7	0.358126	0.341712	0.37456	0.24474	0.183787	0.310501	0.422883	0.328271	0.514282	0.561822	0.421517	0.680581	0.457652	0.373467	0.537772	0.377102	0.241889	0.511644	0.494112	0.407091	0.575207	0.51012	0.260426	0.714087	0.603351	0.367821	0.774728
Multiple Myeloma	8	0.321175	0.304652	0.337801	0.210193	0.152256	0.27458	0.384759	0.28941	0.479137	0.527728	0.381702	0.6543	0.419936	0.334022	0.503316	0.337268	0.204837	0.474712	0.457298	0.367663	0.542362	0.473274	0.221741	0.689674	0.573785	0.326786	0.758888
Multiple Myeloma	9	0.287781	0.271142	0.304613	0.180183	0.125676	0.24266	0.349558	0.2544	0.446155	0.495293	0.344731	0.629059	0.384796	0.297957	0.470808	0.300827	0.172613	0.439822	0.422713	0.33126	0.511164	0.438478	0.18774	0.666072	0.545842	0.289076	0.744275
Multiple Myeloma	10	0.251707	0.235122	0.268597	0.149554	0.0998653	0.208662	0.311502	0.218304	0.409064	0.458783	0.305762	0.599081	0.346484	0.260159	0.434155	0.262861	0.141296	0.401607	0.384614	0.292716	0.475609	0.400274	0.154791	0.638045	0.512631	0.250589	0.724248
Stomach	0	1	-	-	1	-	-	1	-	-	1	-	-	1	-	-	1	-	-	1	-	-	1	-	-	1	-	-
Stomach	1	0.501132	0.487712	0.514392	0.395189	0.350703	0.439298	0.621338	0.585782	0.654787	0.612936	0.533749	0.682741	0.549815	0.480157	0.614025	0.64245	0.547981	0.722185	0.599719	0.527719	0.664322	0.572282	0.46878	0.662883	0.574392	0.441969	0.686269
Stomach	2	0.36703	0.353917	0.380145	0.258131	0.216648	0.301446	0.500734	0.459397	0.540607	0.488747	0.398563	0.572833	0.417833	0.342229	0.491532	0.525816	0.415571	0.624654	0.47544	0.393663	0.552677	0.442591	0.329634	0.549535	0.444249	0.301619	0.577385
Stomach	3	0.320249	0.307412	0.333149	0.212607	0.17354	0.254408	0.454991	0.411772	0.497134	0.440028	0.34728	0.528778	0.368685	0.292451	0.444941	0.481223	0.365842	0.587413	0.428713	0.34423	0.51035	0.393322	0.279299	0.505267	0.394162	0.25132	0.533865
Stomach	4	0.295865	0.283111	0.308718	0.188476	0.15083	0.229418	0.429783	0.385154	0.473579	0.411495	0.317276	0.503167	0.341092	0.264436	0.419052	0.456652	0.337384	0.568097	0.402972	0.316418	0.487777	0.365189	0.250587	0.480361	0.365013	0.22248	0.508738
Stomach	5	0.27957	0.266787	0.29248	0.171975	0.135322	0.212368	0.41222	0.366283	0.457515	0.390568	0.295209	0.484589	0.32148	0.244388	0.40092	0.439562	0.316713	0.555636	0.385017	0.2965	0.472666	0.344936	0.229821	0.462795	0.343722	0.201564	0.490637
Stomach	6	0.270324	0.257372	0.283423	0.161643	0.125444	0.201938	0.401605	0.354296	0.448391	0.376429	0.2799	0.47252	0.308837	0.230997	0.389813	0.429329	0.302767	0.549708	0.37407	0.283375	0.464505	0.331614	0.215599	0.45201	0.329313	0.187041	0.479051
Stomach	7	0.26169	0.248535	0.275016	0.152048	0.116323	0.192228	0.391525	0.342819	0.43984	0.362875	0.265298	0.460971	0.296835	0.218326	0.37931	0.419608	0.289321	0.544384	0.363681	0.27082	0.456944	0.318921	0.202152	0.441797	0.315563	0.173406	0.46801
Stomach	8	0.254338	0.240911	0.267959	0.143583	0.108258	0.183724	0.382646	0.332447	0.432586	0.350405	0.25179	0.450513	0.286013	0.206776	0.370063	0.41108	0.276842	0.540467	0.3545	0.259323	0.450756	0.307379	0.189819	0.432799	0.302944	0.16093	0.458095
Stomach	9	0.252581	0.238704	0.26667	0.139336	0.103797	0.180019	0.379451	0.32744	0.431247	0.343115	0.243006	0.445377	0.280464	0.199832	0.366523	0.408241	0.269162	0.542507	0.350968	0.252746	0.450625	0.301085	0.181839	0.429442	0.295427	0.152494	0.453586
Stomach	10	0.246069	0.231833	0.260545	0.131789	0.0966593	0.172446	0.37135	0.317732	0.424909	0.331473	0.23047	0.435711	0.270514	0.18921	0.358181	0.400476	0.257261	0.539667	0.342582	0.241948	0.445438	0.29041	0.170537	0.421332	0.283729	0.141231	0.444523
Brain & Central Nervous System	0	1	-	-	1	-	-	1	-	-	1	-	-	1	-	-	1	-	-	1	-	-	1	-	-	1	-	-
Brain & Central Nervous System	1	0.494034	0.479271	0.508614	0.52923	0.459961	0.593694	0.559708	0.490223	0.623483	0.593484	0.479966	0.690148	0.614181	0.554764	0.66812	0.503272	0.375296	0.61813	0.510099	0.413864	0.598322	0.602267	0.407945	0.750701	0.466441	0.291625	0.623775
Brain & Central Nervous System	2	0.300187	0.28626	0.314224	0.338107	0.266231	0.41125	0.370916	0.295919	0.44584	0.409879	0.285137	0.530492	0.434771	0.365678	0.501756	0.309007	0.187006	0.439286	0.316617	0.221612	0.41571	0.419894	0.215555	0.612198	0.271319	0.121422	0.44618
Brain & Central Nervous System	3	0.228124	0.215463	0.241017	0.264725	0.197094	0.33701	0.295063	0.223328	0.370176	0.33351	0.213105	0.458428	0.358847	0.289921	0.428137	0.235267	0.126526	0.363176	0.242978	0.156482	0.339886	0.342977	0.150584	0.546163	0.200399	0.0742494	0.370213
Brain & Central Nervous System	4	0.19468	0.182831	0.206816	0.230395	0.165733	0.30152	0.257961	0.189117	0.332083	0.295354	0.179228	0.420964	0.320655	0.252831	0.390309	0.200149	0.100229	0.324643	0.208095	0.127412	0.302403	0.303966	0.121427	0.510389	0.167424	0.0553183	0.331716
Brain & Central Nervous System	5	0.173016	0.161759	0.184598	0.208225	0.145702	0.278519	0.232937	0.166523	0.305993	0.26923	0.156837	0.394773	0.294444	0.227724	0.364096	0.176786	0.0837106	0.298033	0.185077	0.108882	0.277094	0.276865	0.102686	0.484521	0.145822	0.0440203	0.305144
Brain & Central Nervous System	6	0.158803	0.147953	0.170002	0.193782	0.132672	0.263626	0.215959	0.151402	0.288133	0.251294	0.141842	0.376554	0.276433	0.210627	0.345983	0.161078	0.0730709	0.279648	0.169722	0.0968147	0.259969	0.258016	0.0903962	0.465996	0.131465	0.0370234	0.286797
Brain & Central Nervous System	7	0.146867	0.136371	0.157735	0.18166	0.121782	0.251159	0.20139	0.138597	0.272669	0.23577	0.129156	0.360585	0.260808	0.195925	0.33018	0.147742	0.0643649	0.263667	0.156713	0.0868197	0.245251	0.241596	0.080218	0.449438	0.119394	0.0314891	0.270846
Brain & Central Nervous System	8	0.136857	0.126671	0.147434	0.1715	0.112692	0.240743	0.188931	0.127786	0.259326	0.222389	0.118451	0.34666	0.247311	0.183322	0.316464	0.13645	0.0572411	0.249845	0.145716	0.0785397	0.232657	0.227361	0.0718044	0.434738	0.109267	0.0271045	0.25704
Brain & Central Nervous System	9	0.129336	0.119362	0.139719	0.164126	0.105871	0.233563	0.179154	0.119319	0.248885	0.211769	0.109991	0.335687	0.236653	0.173331	0.305717	0.127558	0.0517475	0.238867	0.137214	0.0721596	0.222984	0.215825	0.0652161	0.422677	0.101348	0.0238154	0.246069
Brain & Central Nervous System	10	0.122394	0.112614	0.132602	0.157297	0.0995774	0.226949	0.170038	0.111513	0.239072	0.201813	0.102201	0.325308	0.226631	0.164006	0.295565	0.119355	0.0468282	0.228554	0.129351	0.0663631	0.213944	0.204998	0.0592757	0.411135	0.0940991	0.0209495	0.235756
Liver	0	1	-	-	1	-	-	1	-	-	1	-	-	1	-	-	1	-	-	1	-	-	1	-	-	1	-	-
Liver	1	0.432353	0.412854	0.451685	0.308269	0.260333	0.357365	0.60663	0.570673	0.640575	0.564936	0.496643	0.627558	0.513568	0.43593	0.58577	0.566212	0.410142	0.695591	0.433534	0.327895	0.534484	0.616926	0.453703	0.744388	0.603082	0.466274	0.715212
Liver	2	0.325799	0.307153	0.344562	0.206871	0.164717	0.25244	0.511741	0.471691	0.550305	0.465217	0.390786	0.536195	0.407983	0.326827	0.487374	0.464989	0.300103	0.614368	0.325172	0.222644	0.431654	0.523796	0.344587	0.675375	0.506672	0.357222	0.638234
Liver	3	0.254256	0.236869	0.27197	0.145722	0.109925	0.186347	0.440559	0.398726	0.48154	0.392121	0.316018	0.467278	0.332577	0.252813	0.414224	0.39029	0.226836	0.550623	0.252019	0.157605	0.357687	0.453675	0.269446	0.62104	0.43417	0.281456	0.577492
Liver	4	0.211775	0.195387	0.228628	0.112396	0.0811866	0.149183	0.394079	0.351578	0.436248	0.345301	0.269292	0.422386	0.284938	0.207831	0.366662	0.341738	0.18283	0.507392	0.207983	0.121067	0.311032	0.40786	0.223066	0.585025	0.386429	0.234331	0.536315
Liver	5	0.188155	0.172359	0.204501	0.094926	0.0664791	0.129347	0.366372	0.323575	0.409196	0.317774	0.242159	0.395843	0.257081	0.182194	0.338349	0.312743	0.157902	0.480946	0.183129	0.101381	0.283934	0.380583	0.196236	0.563775	0.357691	0.206944	0.51122
Liver	6	0.168216	0.152926	0.184142	0.0808411	0.0548731	0.113095	0.341761	0.298793	0.385109	0.293577	0.218582	0.372374	0.232789	0.160294	0.313315	0.287058	0.136802	0.457005	0.162023	0.0853067	0.260356	0.356351	0.173089	0.54497	0.332042	0.183245	0.488561
Liver	7	0.152301	0.137373	0.167949	0.0700621	0.0461642	0.100481	0.321157	0.27809	0.364933	0.273516	0.199212	0.352859	0.212786	0.142609	0.292435	0.265593	0.119909	0.43661	0.14507	0.0728527	0.241017	0.336071	0.154194	0.529403	0.310458	0.163864	0.469327
Liver	8	0.134588	0.120179	0.149814	0.0587173	0.0373807	0.0866839	0.297582	0.254857	0.341417	0.250757	0.178121	0.329871	0.19107	0.124143	0.269004	0.242061	0.102798	0.412903	0.126986	0.0604262	0.219246	0.312606	0.134625	0.509517	0.286346	0.143741	0.446535
Liver	9	0.124758	0.110486	0.139934	0.0525976	0.0326231	0.0793338	0.283591	0.240852	0.327714	0.237396	0.165456	0.31681	0.177943	0.112983	0.25495	0.227556	0.0923202	0.398591	0.116393	0.0531841	0.206667	0.298841	0.122433	0.499253	0.271553	0.131201	0.433136
Liver	10	0.117812	0.103511	0.133102	0.0483384	0.0292848	0.0743101	0.273172	0.230226	0.317737	0.227524	0.155851	0.307538	0.167973	0.104484	0.244393	0.216378	0.0842527	0.387854	0.108534	0.047817	0.197506	0.288707	0.112896	0.49284	0.260209	0.121427	0.423327
Lung & Bronchus	0	1	-	-	1	-	-	1	-	-	1	-	-	1	-	-	1	-	-	1	-	-	1	-	-	1	-	-
Lung & Bronchus	1	0.420504	0.415902	0.425098	0.352099	0.33538	0.368852	0.516644	0.496595	0.5363	0.513705	0.477035	0.549109	0.484244	0.443012	0.52419	0.510215	0.445547	0.571144	0.433834	0.38807	0.478669	0.549081	0.46292	0.627102	0.535555	0.449518	0.614048
Lung & Bronchus	2	0.295041	0.2908	0.299294	0.229993	0.214567	0.245757	0.39368	0.372073	0.415202	0.389371	0.35021	0.4283	0.358015	0.315186	0.400985	0.385889	0.317742	0.453469	0.306259	0.261073	0.352513	0.427779	0.334875	0.517317	0.414513	0.322318	0.504099
Lung & Bronchus	3	0.240594	0.236608	0.244599	0.180142	0.165879	0.194892	0.336189	0.314398	0.358097	0.330698	0.291567	0.370285	0.299558	0.257476	0.342682	0.327497	0.259925	0.396601	0.249272	0.206212	0.294537	0.369183	0.275879	0.462532	0.357439	0.26483	0.450861
Lung & Bronchus	4	0.211112	0.207276	0.214973	0.154156	0.140635	0.168253	0.303487	0.281685	0.325546	0.296875	0.258061	0.336612	0.266221	0.22496	0.309117	0.293988	0.227292	0.363636	0.217455	0.176105	0.261724	0.334897	0.242085	0.430138	0.324894	0.232455	0.420513
Lung & Bronchus	5	0.191844	0.18809	0.195627	0.137639	0.124593	0.151329	0.281264	0.259417	0.303476	0.273479	0.234941	0.313308	0.243316	0.202722	0.286006	0.270922	0.204931	0.340981	0.195899	0.155878	0.239375	0.310917	0.2186	0.40756	0.302803	0.210324	0.400347
Lung & Bronchus	6	0.177891	0.174177	0.181637	0.12593	0.11321	0.139352	0.264675	0.24276	0.287051	0.255772	0.217468	0.295678	0.226074	0.186038	0.268589	0.25353	0.188119	0.32395	0.179852	0.14092	0.222675	0.292611	0.200755	0.390411	0.286334	0.19368	0.385678
Lung & Bronchus	7	0.167423	0.163712	0.17117	0.117326	0.104792	0.130617	0.251816	0.229758	0.274419	0.241729	0.203556	0.281783	0.212447	0.172823	0.254893	0.23981	0.174763	0.310711	0.167273	0.129204	0.209616	0.277977	0.186387	0.376963	0.273634	0.180462	0.374975
Lung & Bronchus	8	0.156614	0.152909	0.160361	0.108525	0.0962422	0.121622	0.238422	0.216289	0.261196	0.227261	0.189364	0.267342	0.198495	0.159454	0.240724	0.225651	0.161237	0.29684	0.154538	0.117519	0.196225	0.262823	0.171856	0.36279	0.260327	0.166978	0.363521
Lung & Bronchus	9	0.148238	0.144513	0.152009	0.101824	0.0896984	0.114822	0.227752	0.205496	0.250737	0.215539	0.177839	0.255698	0.187233	0.148659	0.229324	0.214224	0.150283	0.285778	0.144342	0.108189	0.185511	0.250458	0.15997	0.351404	0.249765	0.156029	0.354904
Lung & Bronchus	10	0.140143	0.136388	0.143949	0.0954088	0.0834606	0.108284	0.217336	0.194995	0.2405	0.204167	0.166745	0.244332	0.176367	0.138343	0.218239	0.20313	0.139805	0.274927	0.134601	0.0993866	0.175171	0.238404	0.1486	0.340178	0.239413	0.14549	0.346394
Esophagus	0	1	-	-	1	-	-	1	-	-	1	-	-	1	-	-	1	-	-	1	-	-	1	-	-	1	-	-
Esophagus	1	0.45388	0.436142	0.471435	0.427001	0.361197	0.491098	0.445612	0.350134	0.53656	0.400692	0.155949	0.637552	0.5655	0.474365	0.646798	0.576144	0.336046	0.756687	0.360306	0.217234	0.505349	0.393792	0.125558	0.657997	0.585888	0.319836	0.778227
Esophagus	2	0.283664	0.26726	0.300266	0.258027	0.197186	0.322931	0.274612	0.186206	0.37021	0.230878	0.0502403	0.48752	0.402333	0.303271	0.499184	0.415218	0.173329	0.643512	0.194874	0.0860966	0.336003	0.222728	0.0352891	0.509448	0.424427	0.159644	0.670118
Esophagus	3	0.221165	0.206087	0.236598	0.198126	0.142903	0.260022	0.211885	0.13224	0.304179	0.171252	0.0268528	0.422821	0.335575	0.238127	0.435668	0.34929	0.120337	0.59303	0.139771	0.0518431	0.270271	0.162298	0.0174362	0.441963	0.356357	0.10861	0.619045
Esophagus	4	0.18851	0.174261	0.203204	0.167616	0.116091	0.227313	0.178901	0.105359	0.268197	0.140482	0.017514	0.385827	0.298358	0.202936	0.39964	0.312751	0.0938933	0.564889	0.112203	0.0368375	0.234704	0.130671	0.0107586	0.400985	0.317332	0.0834688	0.588292
Esophagus	5	0.170029	0.156222	0.184342	0.150851	0.101359	0.209526	0.159886	0.0902285	0.247276	0.122748	0.0129098	0.363655	0.27621	0.182012	0.37847	0.291369	0.0786712	0.549847	0.0966702	0.0290093	0.213946	0.111889	0.00761162	0.37403	0.29319	0.069127	0.569255
Esophagus	6	0.161144	0.147453	0.175384	0.14326	0.0942635	0.202158	0.150247	0.0823803	0.237119	0.113457	0.0106339	0.352603	0.264957	0.170824	0.368514	0.28102	0.0702481	0.545153	0.0886932	0.0250555	0.203535	0.10133	0.00610198	0.35777	0.279933	0.0612437	0.559663
Esophagus	7	0.150521	0.136969	0.164676	0.134068	0.0859476	0.192945	0.138948	0.0735113	0.224859	0.102852	0.00836459	0.339117	0.251399	0.157752	0.356189	0.268358	0.0609717	0.538712	0.0796509	0.0208853	0.191156	0.0897028	0.00464939	0.338747	0.264246	0.0527186	0.547777
Esophagus	8	0.145549	0.131864	0.159883	0.130324	0.0818408	0.190336	0.133019	0.0684674	0.219232	0.0968653	0.00706395	0.332767	0.244487	0.150194	0.351137	0.262571	0.0550653	0.539679	0.0746585	0.0185024	0.184969	0.0823804	0.00384503	0.326059	0.25506	0.0473898	0.542184
Esophagus	9	0.142614	0.128661	0.157265	0.128577	0.0791755	0.190317	0.128987	0.0647303	0.216057	0.092487	0.0061015	0.329072	0.239977	0.144495	0.348909	0.259323	0.0502457	0.543853	0.0710702	0.016727	0.181041	0.0765815	0.00326796	0.315549	0.248168	0.0431633	0.539015
Esophagus	10	0.138537	0.124298	0.153539	0.12579	0.0756282	0.189263	0.12385	0.0602822	0.211563	0.0872233	0.00510178	0.323905	0.233993	0.137511	0.345313	0.254623	0.0448322	0.54732	0.0667451	0.0147609	0.175865	0.0701126	0.00268466	0.303294	0.239717	0.0385098	0.534522
Pancreas	0	1	-	-	1	-	-	1	-	-	1	-	-	1	-	-	1	-	-	1	-	-	1	-	-	1	-	-
Pancreas	1	0.232262	0.223544	0.241085	0.116503	0.0900642	0.146613	0.32753	0.283421	0.372275	0.388348	0.307153	0.468647	0.321375	0.259152	0.385102	0.322193	0.204008	0.446198	0.296196	0.233204	0.361716	0.409777	0.282618	0.532671	0.282425	0.16404	0.412989
Pancreas	2	0.117276	0.110784	0.123965	0.0422774	0.028834	0.0594807	0.193963	0.156585	0.234399	0.248365	0.175514	0.327934	0.188387	0.136977	0.246189	0.187906	0.095511	0.304191	0.166917	0.117144	0.22433	0.269531	0.15535	0.397279	0.155473	0.0695015	0.272733
Pancreas	3	0.0848385	0.0792726	0.0906304	0.0259504	0.0166044	0.0386309	0.151093	0.117759	0.188313	0.200058	0.133558	0.276325	0.145839	0.100642	0.199042	0.144158	0.0656109	0.252296	0.126664	0.0838845	0.178593	0.220693	0.11608	0.346394	0.11654	0.0456208	0.2239
Pancreas	4	0.0705769	0.0654568	0.0759394	0.0195177	0.0119974	0.0300967	0.130902	0.09978	0.166327	0.176154	0.113463	0.250218	0.125738	0.0839597	0.176306	0.12287	0.0521958	0.225659	0.107839	0.0688592	0.15665	0.196722	0.0975918	0.321054	0.0984179	0.035429	0.200017
Pancreas	5	0.0631665	0.0582391	0.0683521	0.0163155	0.00975093	0.0257812	0.119882	0.0899498	0.154394	0.162441	0.102018	0.235259	0.114661	0.0747994	0.163822	0.110564	0.0447681	0.209883	0.0974746	0.0606524	0.144562	0.183299	0.0871711	0.30734	0.0884231	0.0299969	0.186776
Pancreas	6	0.0594999	0.054616	0.0646572	0.0147016	0.00861778	0.0236196	0.114161	0.0847254	0.148381	0.15482	0.0955444	0.227175	0.108792	0.0698338	0.157419	0.103486	0.0405656	0.200794	0.0919297	0.0561881	0.138263	0.176206	0.0813027	0.300887	0.0830263	0.0270314	0.17993
Pancreas	7	0.0566742	0.0517976	0.0618406	0.0134528	0.00774384	0.0219492	0.109621	0.0805192	0.143707	0.148537	0.0901686	0.220619	0.104081	0.0658011	0.152388	0.0975789	0.0371172	0.193173	0.0874608	0.052562	0.133269	0.170512	0.0764204	0.296157	0.078659	0.0246367	0.174534
Pancreas	8	0.0541733	0.0492813	0.0593739	0.0123639	0.00698772	0.0204874	0.105529	0.0767029	0.139545	0.142767	0.0852351	0.214641	0.0998158	0.0621404	0.147882	0.0921673	0.0340228	0.186123	0.0834163	0.0492848	0.128776	0.165334	0.0719252	0.292102	0.0747061	0.0225029	0.169694
Pancreas	9	0.053771	0.0487543	0.0591158	0.0119911	0.00669306	0.0200725	0.104523	0.0754012	0.139035	0.140474	0.0828735	0.212919	0.0985089	0.0606582	0.147104	0.0894518	0.0323647	0.182923	0.0820215	0.0478805	0.12773	0.163996	0.0697245	0.293083	0.0732191	0.0214476	0.168834
Pancreas	10	0.0508657	0.0458106	0.0562782	0.0108288	0.00590983	0.0184735	0.0997792	0.0710529	0.134142	0.133938	0.0774319	0.206021	0.0936327	0.0565807	0.141847	0.0835841	0.0291745	0.175031	0.0774598	0.044291	0.122547	0.157944	0.0647507	0.28814	0.0688096	0.019229	0.163188

## Sheet: 2. Survival by immigration
Cancer site	Year since diagnosis	Canadian-born Survival	Canadian-born LCI	Canadian-born UCI	Immigrants Survival	Immigrants LCI	Immigrants UCI	Non-Permanent Residents Survival	Non-Permanent Residents LCI	Non-Permanent Residents UCI
All cancers	0	1	-	-	1	-	-	1	-	-
All cancers	1	0.826828	0.825414	0.828233	0.855059	0.85344	0.856662	0.837706	0.819333	0.854379
All cancers	2	0.773268	0.771614	0.774911	0.809045	0.807018	0.811054	0.784198	0.759949	0.806318
All cancers	3	0.743053	0.741261	0.744835	0.782749	0.780457	0.785021	0.75201	0.72393	0.777686
All cancers	4	0.723344	0.721444	0.725233	0.765403	0.762893	0.767891	0.729104	0.697872	0.757686
All cancers	5	0.707918	0.705921	0.709903	0.751717	0.749005	0.754405	0.710119	0.676032	0.741329
All cancers	6	0.695947	0.693854	0.698029	0.74099	0.738076	0.743877	0.693956	0.657083	0.727714
All cancers	7	0.686068	0.683878	0.688248	0.73206	0.728943	0.735149	0.679585	0.639984	0.715831
All cancers	8	0.676662	0.674368	0.678944	0.723511	0.720179	0.726812	0.66544	0.623051	0.704235
All cancers	9	0.668489	0.666086	0.670879	0.716018	0.712461	0.719541	0.652222	0.60702	0.693586
All cancers	10	0.660587	0.658062	0.663098	0.708731	0.70493	0.712493	0.638951	0.590829	0.682988
Thyroid	0	1	-	-	1	-	-	1	-	-
Thyroid	1	0.990555	0.988576	0.992193	0.993415	0.991815	0.994703	0.99488	0.97047	0.999121
Thyroid	2	0.98907	0.986581	0.991099	0.992361	0.990236	0.994024	0.993604	0.947478	0.999237
Thyroid	3	0.988024	0.985116	0.990366	0.991612	0.988999	0.993606	0.992539	0.918334	0.999342
Thyroid	4	0.98676	0.983425	0.989428	0.99071	0.987555	0.993067	0.991314	0.880797	0.999401
Thyroid	5	0.985496	0.981754	0.988476	0.989807	0.986116	0.99252	0.990103	0.840691	0.99943
Thyroid	6	0.984359	0.980222	0.987636	0.988993	0.984769	0.99205	0.988968	0.798613	0.999453
Thyroid	7	0.982667	0.978012	0.986343	0.987785	0.982845	0.991309	0.987385	0.744167	0.999455
Thyroid	8	0.980752	0.975521	0.984874	0.986418	0.980674	0.990464	0.98562	0.68553	0.999444
Thyroid	9	0.980531	0.974685	0.985037	0.986231	0.979589	0.990721	0.984588	0.596432	0.999533
Thyroid	10	0.982365	0.975713	0.987206	0.98747	0.9796	0.992316	0.984354	0.439741	0.999697
Testis	0	1	-	-	1	-	-	1	-	-
Testis	1	0.989202	0.983717	0.992847	0.990912	0.983841	0.994897	0.986445	0.905788	0.998119
Testis	2	0.983077	0.976322	0.987917	0.985734	0.975791	0.991611	0.978635	0.856258	0.996999
Testis	3	0.981721	0.974535	0.986892	0.984502	0.97351	0.990953	0.976144	0.840957	0.99664
Testis	4	0.979136	0.971285	0.984857	0.982184	0.969363	0.989668	0.971686	0.814148	0.995996
Testis	5	0.979875	0.971628	0.985742	0.982553	0.96866	0.990318	0.970353	0.806272	0.995803
Testis	6	0.978639	0.969899	0.984861	0.981346	0.965992	0.989804	0.967345	0.788706	0.995367
Testis	7	0.977985	0.968773	0.984502	0.980598	0.963787	0.989646	0.964789	0.773995	0.994997
Testis	8	0.975743	0.965851	0.982795	0.978495	0.959476	0.98864	0.960138	0.747828	0.994322
Testis	9	0.974271	0.963691	0.981797	0.976981	0.955608	0.988127	0.955913	0.724718	0.993706
Testis	10	0.973692	0.962521	0.981565	0.976215	0.952693	0.988114	0.952762	0.707872	0.993245
Prostate	0	1	-	-	1	-	-	1	-	-
Prostate	1	0.981437	0.979633	0.983083	0.984645	0.983027	0.986109	0.982021	0.95201	0.99333
Prostate	2	0.969043	0.96656	0.971343	0.974191	0.97177	0.976408	0.970034	0.908125	0.990441
Prostate	3	0.960661	0.957648	0.963463	0.966919	0.963771	0.969797	0.961951	0.861751	0.989937
Prostate	4	0.953657	0.950149	0.956923	0.960699	0.956806	0.964248	0.955214	0.807865	0.990208
Prostate	5	0.948378	0.944384	0.952092	0.955824	0.951157	0.960055	0.95016	0.743699	0.991212
Prostate	6	0.9439	0.939388	0.948085	0.951518	0.945989	0.956494	0.945895	0.662694	0.992508
Prostate	7	0.939761	0.934724	0.944421	0.947455	0.941026	0.9532	0.941963	0.57114	0.993638
Prostate	8	0.933053	0.927432	0.938253	0.94122	0.933763	0.947862	0.93554	0.480143	0.993967
Prostate	9	0.928453	0.922211	0.934212	0.936633	0.928077	0.944202	0.931177	0.373434	0.994851
Prostate	10	0.925164	0.918212	0.931547	0.932993	0.923188	0.941587	0.928106	0.251003	0.995981
Breast (female)	0	1	-	-	1	-	-	1	-	-
Breast (female)	1	0.979247	0.977663	0.98072	0.98118	0.979662	0.982586	0.978967	0.965669	0.987148
Breast (female)	2	0.96088	0.9587	0.962947	0.964331	0.962019	0.966505	0.959831	0.934074	0.975656
Breast (female)	3	0.943699	0.941063	0.94622	0.948411	0.945369	0.951287	0.941511	0.903498	0.96484
Breast (female)	4	0.928941	0.925923	0.931841	0.934502	0.930776	0.938035	0.925096	0.8753	0.955507
Breast (female)	5	0.914376	0.910996	0.917634	0.920687	0.916265	0.924885	0.908681	0.847071	0.946247
Breast (female)	6	0.902691	0.898976	0.906277	0.909301	0.904209	0.914135	0.894594	0.821642	0.938799
Breast (female)	7	0.892239	0.888195	0.896145	0.898911	0.893145	0.904384	0.881384	0.797097	0.932117
Breast (female)	8	0.881483	0.877111	0.885709	0.888211	0.881749	0.894341	0.867813	0.772159	0.925204
Breast (female)	9	0.870846	0.866124	0.875413	0.877464	0.87025	0.884303	0.853918	0.746212	0.918338
Breast (female)	10	0.860767	0.855693	0.865677	0.867166	0.859196	0.874718	0.840438	0.720891	0.911801
Melanoma	0	1	-	-	1	-	-	1	-	-
Melanoma	1	0.974515	0.971494	0.977219	0.974139	0.970509	0.977327	0.949757	0.874839	0.980323
Melanoma	2	0.955245	0.951092	0.959053	0.954402	0.948798	0.959407	0.91213	0.773799	0.967552
Melanoma	3	0.939939	0.934845	0.944646	0.938424	0.930928	0.945131	0.881997	0.674576	0.96074
Melanoma	4	0.930086	0.924278	0.935465	0.927879	0.91883	0.935955	0.862198	0.592512	0.958866
Melanoma	5	0.920308	0.913792	0.926351	0.917392	0.906763	0.926858	0.842711	0.514386	0.956903
Melanoma	6	0.913115	0.905859	0.919837	0.909339	0.897052	0.920225	0.827673	0.433359	0.958121
Melanoma	7	0.907896	0.899817	0.915353	0.90308	0.888962	0.915489	0.815811	0.346102	0.961695
Melanoma	8	0.903054	0.89416	0.911238	0.897226	0.881312	0.911114	0.804767	0.270071	0.964603
Melanoma	9	0.898118	0.888354	0.907074	0.891231	0.873409	0.906679	0.793519	0.201909	0.967121
Melanoma	10	0.897461	0.886719	0.907238	0.889271	0.869346	0.906323	0.789197	0.130664	0.972837
Hodgkin Lymphoma	0	1	-	-	1	-	-	1	-	-
Hodgkin Lymphoma	1	0.956822	0.947841	0.964287	0.96272	0.951898	0.971144	0.88458	0.674647	0.962503
Hodgkin Lymphoma	2	0.942296	0.931366	0.951531	0.950039	0.936028	0.961045	0.843758	0.576889	0.948885
Hodgkin Lymphoma	3	0.93053	0.918171	0.941083	0.939732	0.923154	0.952826	0.81087	0.505058	0.937683
Hodgkin Lymphoma	4	0.922334	0.908936	0.933833	0.932495	0.913907	0.947185	0.786422	0.454499	0.929411
Hodgkin Lymphoma	5	0.915565	0.901212	0.927916	0.926454	0.90588	0.942673	0.76418	0.409985	0.922077
Hodgkin Lymphoma	6	0.908909	0.893692	0.922043	0.920528	0.898071	0.938208	0.743549	0.371886	0.915058
Hodgkin Lymphoma	7	0.902197	0.886047	0.916167	0.914513	0.889916	0.933819	0.721764	0.333611	0.907698
Hodgkin Lymphoma	8	0.897293	0.880322	0.911979	0.910055	0.883495	0.930798	0.703761	0.302871	0.901829
Hodgkin Lymphoma	9	0.890919	0.873041	0.906416	0.904317	0.87559	0.926689	0.683221	0.271351	0.894712
Hodgkin Lymphoma	10	0.882933	0.863983	0.899399	0.89714	0.86583	0.921475	0.658834	0.237397	0.885957
Uterus	0	1	-	-	1	-	-	1	-	-
Uterus	1	0.936936	0.931402	0.942036	0.935009	0.928671	0.940802	0.962263	0.889696	0.987419
Uterus	2	0.893902	0.886641	0.900725	0.89006	0.880994	0.898475	0.935117	0.811862	0.97864
Uterus	3	0.866237	0.857832	0.874182	0.859997	0.848955	0.870295	0.91595	0.752567	0.97325
Uterus	4	0.849494	0.840259	0.858241	0.840734	0.8282	0.852436	0.90292	0.707276	0.970337
Uterus	5	0.83807	0.828071	0.847541	0.82648	0.812572	0.839461	0.892616	0.665974	0.968753
Uterus	6	0.831134	0.820411	0.841279	0.816513	0.801319	0.83067	0.884736	0.628031	0.968272
Uterus	7	0.828301	0.816817	0.839137	0.810157	0.793635	0.825505	0.878749	0.589504	0.968881
Uterus	8	0.821449	0.809185	0.833008	0.80005	0.782116	0.816686	0.870583	0.549523	0.968427
Uterus	9	0.820486	0.807372	0.832802	0.795102	0.775686	0.813045	0.865162	0.50821	0.969482
Uterus	10	0.818119	0.804035	0.8313	0.788431	0.767333	0.807862	0.858473	0.462964	0.970214
Bladder	0	1	-	-	1	-	-	1	-	-
Bladder	1	0.908508	0.903438	0.913324	0.922187	0.916731	0.927299	0.905702	0.803546	0.956139
Bladder	2	0.864815	0.858294	0.871059	0.885017	0.877327	0.892255	0.860362	0.695318	0.939648
Bladder	3	0.838809	0.831269	0.846043	0.863105	0.853644	0.872001	0.833066	0.613805	0.933938
Bladder	4	0.816675	0.808263	0.824758	0.844471	0.833374	0.854895	0.809763	0.541318	0.93002
Bladder	5	0.798295	0.789018	0.807215	0.829133	0.816367	0.8411	0.79024	0.472407	0.928761
Bladder	6	0.784133	0.773966	0.793905	0.817538	0.803049	0.831076	0.774959	0.406762	0.930292
Bladder	7	0.767104	0.756007	0.777773	0.803378	0.787058	0.818595	0.75677	0.343108	0.929964
Bladder	8	0.756125	0.744054	0.767718	0.794633	0.776407	0.811559	0.744658	0.283607	0.933346
Bladder	9	0.741439	0.728315	0.75404	0.782596	0.76229	0.8014	0.728768	0.227425	0.934636
Bladder	10	0.727646	0.713378	0.741339	0.771373	0.748852	0.792162	0.71375	0.176839	0.93647
Cervix	0	1	-	-	1	-	-	1	-	-
Cervix	1	0.911287	0.90009	0.921285	0.937878	0.926205	0.947757	0.946903	0.829975	0.984154
Cervix	2	0.849216	0.8347	0.862563	0.89344	0.875982	0.908571	0.908489	0.718073	0.972572
Cervix	3	0.812729	0.796575	0.827743	0.867192	0.846265	0.885466	0.885407	0.649161	0.966298
Cervix	4	0.790031	0.772935	0.806007	0.850859	0.827685	0.871161	0.870853	0.604066	0.962776
Cervix	5	0.771819	0.753969	0.788562	0.837815	0.812703	0.859854	0.85907	0.565137	0.960373
Cervix	6	0.761624	0.743145	0.778977	0.831044	0.804299	0.85447	0.85249	0.530488	0.96062
Cervix	7	0.751424	0.732421	0.769298	0.824033	0.795828	0.848718	0.845847	0.500487	0.960315
Cervix	8	0.745421	0.725979	0.763717	0.820242	0.790802	0.845949	0.84196	0.474078	0.961129
Cervix	9	0.739868	0.72001	0.758563	0.816762	0.786115	0.843462	0.838357	0.44843	0.961981
Cervix	10	0.735242	0.714813	0.754468	0.81437	0.782106	0.842345	0.835407	0.412929	0.964095
Kidney & Renal Pelvis	0	1	-	-	1	-	-	1	-	-
Kidney & Renal Pelvis	1	0.861731	0.854692	0.868457	0.89226	0.884442	0.899579	0.92443	0.804607	0.971998
Kidney & Renal Pelvis	2	0.818406	0.810104	0.826385	0.857872	0.847853	0.867284	0.904954	0.725225	0.969431
Kidney & Renal Pelvis	3	0.792631	0.783509	0.801419	0.837333	0.825713	0.84825	0.896782	0.657213	0.972121
Kidney & Renal Pelvis	4	0.772424	0.762603	0.781899	0.821198	0.80811	0.833488	0.892676	0.582941	0.976399
Kidney & Renal Pelvis	5	0.756128	0.745628	0.766265	0.808199	0.793655	0.821836	0.892012	0.493122	0.981699
Kidney & Renal Pelvis	6	0.74174	0.730526	0.75257	0.796739	0.780651	0.811793	0.893784	0.378085	0.98712
Kidney & Renal Pelvis	7	0.726895	0.715005	0.738383	0.784817	0.767242	0.801242	0.894453	0.265261	0.990668
Kidney & Renal Pelvis	8	0.715439	0.702849	0.727602	0.775678	0.756588	0.793482	0.898328	0.142257	0.994122
Kidney & Renal Pelvis	9	0.701242	0.687862	0.714173	0.764245	0.743448	0.78361	0.901449	0.0468977	0.996488
Kidney & Renal Pelvis	10	0.688444	0.674215	0.702196	0.753949	0.731385	0.774919	0.90637	0.00467267	0.998201
Non-Hodgkin Lymphoma	0	1	-	-	1	-	-	1	-	-
Non-Hodgkin Lymphoma	1	0.837209	0.830958	0.843251	0.847917	0.840262	0.855237	0.878757	0.749463	0.943723
Non-Hodgkin Lymphoma	2	0.795574	0.788318	0.802614	0.807727	0.798351	0.816719	0.844024	0.674277	0.929636
Non-Hodgkin Lymphoma	3	0.770754	0.762801	0.778481	0.783096	0.772444	0.793319	0.821372	0.620208	0.922139
Non-Hodgkin Lymphoma	4	0.750636	0.742059	0.758976	0.762764	0.750921	0.774131	0.801934	0.5713	0.916652
Non-Hodgkin Lymphoma	5	0.732476	0.723308	0.741398	0.744257	0.731268	0.756727	0.783917	0.525797	0.911924
Non-Hodgkin Lymphoma	6	0.712352	0.702578	0.72187	0.723895	0.709722	0.737509	0.764325	0.479935	0.906289
Non-Hodgkin Lymphoma	7	0.696567	0.686184	0.706684	0.707504	0.692162	0.722242	0.747732	0.438368	0.902599
Non-Hodgkin Lymphoma	8	0.681035	0.669993	0.691798	0.691231	0.674647	0.707162	0.730963	0.396909	0.899166
Non-Hodgkin Lymphoma	9	0.662698	0.651007	0.674101	0.672413	0.654615	0.689523	0.712251	0.357068	0.894218
Non-Hodgkin Lymphoma	10	0.647391	0.63497	0.659509	0.656251	0.637162	0.674607	0.695302	0.318876	0.890877
Colorectal	0	1	-	-	1	-	-	1	-	-
Colorectal	1	0.847406	0.843589	0.851139	0.872833	0.868586	0.876953	0.846321	0.795944	0.885157
Colorectal	2	0.782227	0.777618	0.786753	0.817311	0.811635	0.822835	0.779195	0.705864	0.836357
Colorectal	3	0.735408	0.730296	0.740441	0.776927	0.770172	0.783512	0.730357	0.63979	0.801657
Colorectal	4	0.70358	0.698086	0.708996	0.749221	0.741585	0.75667	0.696324	0.591701	0.779079
Colorectal	5	0.682353	0.676507	0.688118	0.73063	0.722193	0.738859	0.672634	0.555164	0.765508
Colorectal	6	0.665529	0.659335	0.67164	0.715828	0.706608	0.724818	0.653245	0.523372	0.755762
Colorectal	7	0.651379	0.644826	0.657844	0.703334	0.693321	0.713091	0.636427	0.494255	0.748438
Colorectal	8	0.6426	0.635661	0.649446	0.695573	0.684744	0.706113	0.624694	0.469691	0.746071
Colorectal	9	0.635904	0.628547	0.643159	0.68965	0.677962	0.701012	0.614867	0.446526	0.745743
Colorectal	10	0.627418	0.619599	0.635127	0.682121	0.669494	0.694381	0.603145	0.421094	0.744116
Head & Neck	0	1	-	-	1	-	-	1	-	-
Head & Neck	1	0.868124	0.860895	0.875006	0.889295	0.881125	0.896938	0.85529	0.757624	0.915733
Head & Neck	2	0.795893	0.786844	0.804608	0.827152	0.815728	0.837941	0.774476	0.631537	0.867523
Head & Neck	3	0.754514	0.74448	0.764219	0.790803	0.777349	0.80355	0.726004	0.5568	0.839376
Head & Neck	4	0.725522	0.714783	0.735935	0.764929	0.749893	0.779199	0.690653	0.502403	0.819543
Head & Neck	5	0.702975	0.691584	0.714035	0.744422	0.72789	0.760121	0.661282	0.456025	0.80426
Head & Neck	6	0.682347	0.670328	0.694033	0.725474	0.707478	0.742573	0.633909	0.413521	0.790318
Head & Neck	7	0.662808	0.650183	0.675097	0.707408	0.687992	0.725866	0.607948	0.374563	0.777079
Head & Neck	8	0.646531	0.633274	0.659445	0.692066	0.671204	0.711901	0.584819	0.339192	0.766307
Head & Neck	9	0.628043	0.614152	0.641589	0.67471	0.652375	0.695961	0.55985	0.304077	0.753776
Head & Neck	10	0.606464	0.591939	0.62065	0.65455	0.630755	0.677224	0.53243	0.269358	0.738693
Leukemia	0	1	-	-	1	-	-	1	-	-
Leukemia	1	0.766236	0.757082	0.775098	0.787282	0.775763	0.79829	0.78441	0.661422	0.867064
Leukemia	2	0.710332	0.700008	0.720375	0.734627	0.720864	0.747836	0.726327	0.574959	0.831323
Leukemia	3	0.680976	0.669896	0.691774	0.7062	0.690918	0.720886	0.691694	0.521842	0.811467
Leukemia	4	0.658023	0.646265	0.669496	0.683568	0.666903	0.699598	0.662514	0.476559	0.795563
Leukemia	5	0.635575	0.623206	0.647661	0.66146	0.64352	0.678735	0.634637	0.435116	0.780001
Leukemia	6	0.616342	0.603308	0.629089	0.642177	0.622914	0.66074	0.608984	0.396716	0.766395
Leukemia	7	0.601215	0.58751	0.614625	0.626696	0.606154	0.646499	0.587131	0.363711	0.755505
Leukemia	8	0.585202	0.570765	0.599336	0.610283	0.58837	0.63142	0.564172	0.330355	0.743928
Leukemia	9	0.564638	0.549543	0.579436	0.589782	0.566636	0.612144	0.538691	0.29777	0.729138
Leukemia	10	0.54424	0.528352	0.559834	0.569205	0.544677	0.592941	0.512429	0.265005	0.71419
Ovary	0	1	-	-	1	-	-	1	-	-
Ovary	1	0.796133	0.784257	0.807437	0.815567	0.801875	0.828416	0.826564	0.69292	0.90583
Ovary	2	0.675878	0.661693	0.689614	0.704342	0.686247	0.721615	0.718854	0.529859	0.842351
Ovary	3	0.581955	0.566807	0.596776	0.615992	0.595227	0.636038	0.632117	0.413859	0.78783
Ovary	4	0.518262	0.50276	0.533525	0.555098	0.532814	0.576775	0.57003	0.339289	0.746565
Ovary	5	0.469103	0.45345	0.48459	0.507461	0.484111	0.530312	0.519717	0.284079	0.711521
Ovary	6	0.437875	0.42212	0.453512	0.476813	0.452745	0.500464	0.485576	0.249295	0.686809
Ovary	7	0.412828	0.396962	0.428616	0.451973	0.427273	0.476329	0.456544	0.221422	0.665142
Ovary	8	0.397864	0.38181	0.413863	0.436868	0.411557	0.461878	0.436248	0.202874	0.649605
Ovary	9	0.384996	0.368772	0.401187	0.423831	0.397996	0.449409	0.418768	0.187521	0.635946
Ovary	10	0.373532	0.357122	0.389932	0.412157	0.385828	0.438272	0.402853	0.174044	0.623273
Multiple Myeloma	0	1	-	-	1	-	-	1	-	-
Multiple Myeloma	1	0.770032	0.756933	0.782531	0.800425	0.786021	0.813977	0.885795	0.713422	0.957384
Multiple Myeloma	2	0.674873	0.659665	0.68957	0.714525	0.696331	0.731848	0.835874	0.583221	0.942133
Multiple Myeloma	3	0.599556	0.583118	0.615575	0.645027	0.624108	0.665112	0.79455	0.47778	0.930895
Multiple Myeloma	4	0.531703	0.514576	0.548514	0.581492	0.558618	0.60363	0.754361	0.39123	0.918816
Multiple Myeloma	5	0.46242	0.444907	0.479739	0.515561	0.491178	0.539371	0.709808	0.31196	0.904063
Multiple Myeloma	6	0.402154	0.384398	0.419833	0.456932	0.431471	0.482007	0.668535	0.245094	0.891089
Multiple Myeloma	7	0.350384	0.332663	0.368147	0.40568	0.379655	0.431527	0.629869	0.194286	0.877734
Multiple Myeloma	8	0.313686	0.295904	0.331607	0.36843	0.34192	0.394937	0.601783	0.15577	0.870478
Multiple Myeloma	9	0.280624	0.262807	0.298685	0.334301	0.307439	0.361353	0.575174	0.123004	0.864178
Multiple Myeloma	10	0.244938	0.227301	0.262952	0.297072	0.270248	0.32433	0.543305	0.0947107	0.853919
Stomach	0	1	-	-	1	-	-	1	-	-
Stomach	1	0.480751	0.466329	0.495016	0.563789	0.546937	0.580274	0.474218	0.291746	0.636437
Stomach	2	0.345433	0.331423	0.359478	0.435855	0.417794	0.453764	0.335019	0.163547	0.516606
Stomach	3	0.298667	0.285011	0.312432	0.389682	0.371324	0.407987	0.284392	0.123788	0.469174
Stomach	4	0.274162	0.260631	0.287846	0.365308	0.346639	0.383984	0.255395	0.102513	0.441341
Stomach	5	0.25764	0.24411	0.27136	0.348888	0.329854	0.367975	0.234412	0.0878578	0.420923
Stomach	6	0.248068	0.234391	0.261961	0.339675	0.320144	0.359291	0.220137	0.0780662	0.407285
Stomach	7	0.239147	0.225301	0.253238	0.33107	0.310997	0.351261	0.206751	0.0692852	0.394276
Stomach	8	0.231467	0.217392	0.245818	0.32377	0.303072	0.344619	0.194569	0.0615762	0.382388
Stomach	9	0.22909	0.214593	0.243889	0.322304	0.300772	0.344005	0.186849	0.0564446	0.375723
Stomach	10	0.222226	0.207428	0.237362	0.31583	0.293554	0.338317	0.175826	0.0500176	0.36468
Brain & Central Nervous System	0	1	-	-	1	-	-	1	-	-
Brain & Central Nervous System	1	0.489512	0.474033	0.504798	0.537913	0.515389	0.559874	0.47158	0.235322	0.676706
Brain & Central Nervous System	2	0.295694	0.281065	0.310453	0.347229	0.323727	0.370818	0.276198	0.0840777	0.512431
Brain & Central Nervous System	3	0.224185	0.210922	0.237712	0.272965	0.250626	0.295734	0.204519	0.047159	0.438359
Brain & Central Nervous System	4	0.191101	0.178712	0.203817	0.237533	0.216089	0.259584	0.170749	0.0333205	0.399127
Brain & Central Nervous System	5	0.169649	0.157892	0.181774	0.214088	0.193342	0.235566	0.148284	0.0253971	0.370924
Brain & Central Nervous System	6	0.155567	0.144245	0.167285	0.19846	0.178215	0.219526	0.133169	0.0206489	0.350776
Brain & Central Nervous System	7	0.143727	0.132783	0.15509	0.185163	0.165374	0.205854	0.120388	0.0170018	0.332874
Brain & Central Nervous System	8	0.133785	0.123173	0.144837	0.17388	0.154505	0.194227	0.109618	0.014193	0.317071
Brain & Central Nervous System	9	0.126284	0.115899	0.137129	0.165261	0.146174	0.185383	0.101019	0.0121249	0.303914
Brain & Central Nervous System	10	0.119359	0.109184	0.130016	0.157244	0.138435	0.177149	0.0931565	0.0103712	0.291408
Liver	0	1	-	-	1	-	-	1	-	-
Liver	1	0.400284	0.380398	0.42008	0.549004	0.525441	0.571912	0.393424	0.121616	0.661632
Liver	2	0.29321	0.27458	0.312061	0.448134	0.423322	0.472612	0.283966	0.0573495	0.57441
Liver	3	0.223563	0.206527	0.241041	0.375652	0.350745	0.400525	0.212777	0.0292215	0.5077
Liver	4	0.183013	0.167184	0.199427	0.330003	0.305334	0.354855	0.170837	0.0172614	0.463378
Liver	5	0.160669	0.14555	0.176461	0.303464	0.278966	0.328285	0.147397	0.0119877	0.436643
Liver	6	0.142013	0.127516	0.157269	0.280361	0.256018	0.305165	0.127775	0.0083621	0.41277
Liver	7	0.127273	0.113255	0.142136	0.261403	0.237151	0.286243	0.112227	0.00598435	0.392732
Liver	8	0.111207	0.0978423	0.12551	0.239654	0.215721	0.264327	0.0962965	0.00408413	0.369457
Liver	9	0.102319	0.0892063	0.11645	0.227328	0.203363	0.252145	0.086873	0.00309331	0.355904
Liver	10	0.0959154	0.0828865	0.110046	0.218331	0.194168	0.24345	0.0797144	0.00241521	0.34589
Lung & Bronchus	0	1	-	-	1	-	-	1	-	-
Lung & Bronchus	1	0.408359	0.403598	0.413114	0.47561	0.467591	0.483584	0.558769	0.460772	0.645859
Lung & Bronchus	2	0.283023	0.278654	0.287407	0.351364	0.343145	0.359591	0.440022	0.333456	0.541376
Lung & Bronchus	3	0.229077	0.224986	0.233192	0.295401	0.287286	0.303556	0.383169	0.275179	0.490093
Lung & Bronchus	4	0.199954	0.196029	0.203909	0.264483	0.256445	0.272582	0.350396	0.241955	0.460696
Lung & Bronchus	5	0.180941	0.177111	0.184804	0.244075	0.236055	0.252172	0.327969	0.218958	0.441192
Lung & Bronchus	6	0.167191	0.163413	0.171006	0.229207	0.221167	0.237337	0.311156	0.20149	0.427082
Lung & Bronchus	7	0.15687	0.153107	0.160675	0.218061	0.209952	0.226275	0.298117	0.187431	0.416937
Lung & Bronchus	8	0.146268	0.142525	0.150057	0.206419	0.198253	0.214705	0.284441	0.173109	0.406066
Lung & Bronchus	9	0.138046	0.134298	0.141846	0.197393	0.189137	0.205784	0.273528	0.161344	0.398029
Lung & Bronchus	10	0.130111	0.126348	0.13393	0.18857	0.180228	0.197062	0.26279	0.150002	0.390077
Esophagus	0	1	-	-	1	-	-	1	-	-
Esophagus	1	0.444045	0.425517	0.462396	0.492184	0.463834	0.51988	0.427645	0.160064	0.674461
Esophagus	2	0.274286	0.257282	0.291534	0.32335	0.294661	0.352333	0.258145	0.0525804	0.536523
Esophagus	3	0.212496	0.196933	0.228474	0.25896	0.231574	0.287122	0.197437	0.028359	0.477718
Esophagus	4	0.180331	0.165667	0.195509	0.224612	0.198235	0.252056	0.166072	0.0185728	0.445471
Esophagus	5	0.16216	0.147988	0.176912	0.204964	0.179125	0.232067	0.148383	0.0136939	0.428102
Esophagus	6	0.153369	0.139338	0.168026	0.19548	0.169704	0.222647	0.139754	0.0112266	0.422074
Esophagus	7	0.142892	0.129042	0.157427	0.184042	0.15842	0.211216	0.129542	0.00876257	0.414073
Esophagus	8	0.137965	0.124009	0.152659	0.178783	0.152875	0.206371	0.12462	0.00731004	0.41407
Esophagus	9	0.135018	0.120821	0.150006	0.175754	0.14934	0.203974	0.121571	0.006203	0.417425
Esophagus	10	0.130904	0.116453	0.146215	0.171401	0.144516	0.200251	0.117416	0.00506183	0.419787
Pancreas	0	1	-	-	1	-	-	1	-	-
Pancreas	1	0.220844	0.211717	0.2301	0.27769	0.262358	0.293209	0.36849	0.128755	0.614943
Pancreas	2	0.109291	0.102639	0.116174	0.152939	0.140652	0.165707	0.233385	0.0487645	0.496143
Pancreas	3	0.0783776	0.0727448	0.0842675	0.115403	0.104637	0.126738	0.189711	0.030226	0.453995
Pancreas	4	0.0648936	0.0597558	0.0703031	0.0983789	0.0883839	0.108987	0.170057	0.0225544	0.437037
Pancreas	5	0.0578822	0.0529686	0.0630824	0.0893407	0.0797224	0.0996072	0.160488	0.0184296	0.432531
Pancreas	6	0.0544147	0.0495652	0.0595657	0.0848336	0.0753339	0.0950116	0.156855	0.0160704	0.435736
Pancreas	7	0.0517465	0.046923	0.0568876	0.0813467	0.0719001	0.0915033	0.154652	0.0141005	0.441504
Pancreas	8	0.0493896	0.0445702	0.0545449	0.0782482	0.0688216	0.08842	0.152992	0.0123113	0.448641
Pancreas	9	0.0489853	0.0440562	0.0542699	0.0777653	0.0681536	0.0881593	0.155534	0.0111331	0.463055
Pancreas	10	0.0462709	0.0413328	0.0515924	0.0741535	0.064552	0.0845875	0.153189	0.00934359	0.470864

## Sheet: 3. Survival by Income
Cancer site	Year since diagnosis	Q1 Survival	Q1 LCI	Q1 UCI	Q2 Survival	Q2 LCI	Q2 UCI	Q3 Survival	Q3 LCI	Q3 UCI	Q4 Survival	Q4 LCI	Q4 UCI	Q5 Survival	Q5 LCI	Q5 UCI
All cancers	0	1	-	-	1	-	-	1	-	-	1	-	-	1	-	-
All cancers	1	0.778437	0.775683	0.781162	0.81309	0.810819	0.815337	0.828209	0.825993	0.830401	0.840403	0.838246	0.842534	0.861358	0.859378	0.863313
All cancers	2	0.714247	0.710832	0.71763	0.757946	0.755107	0.760757	0.77591	0.773109	0.778681	0.790589	0.787842	0.793305	0.816731	0.814181	0.81925
All cancers	3	0.679728	0.675883	0.683539	0.728402	0.72519	0.731583	0.74705	0.743865	0.750202	0.762468	0.759333	0.765569	0.790931	0.788004	0.793822
All cancers	4	0.658184	0.65397	0.662361	0.710289	0.706758	0.713786	0.728601	0.725089	0.732076	0.743937	0.740475	0.747362	0.773441	0.770199	0.776644
All cancers	5	0.641696	0.637124	0.646227	0.696636	0.692795	0.70044	0.714225	0.710399	0.718011	0.729168	0.725394	0.7329	0.759216	0.755676	0.762714
All cancers	6	0.629927	0.62498	0.634829	0.687274	0.683106	0.691401	0.703676	0.699524	0.707783	0.717863	0.71377	0.721909	0.747953	0.74411	0.751748
All cancers	7	0.621757	0.616408	0.627055	0.681208	0.676688	0.68568	0.696077	0.691581	0.700522	0.709242	0.704817	0.713614	0.739001	0.734849	0.7431
All cancers	8	0.613686	0.607884	0.619432	0.675297	0.670375	0.680165	0.688495	0.683612	0.693321	0.700542	0.695747	0.705278	0.729891	0.725395	0.734327
All cancers	9	0.606696	0.600395	0.612933	0.670429	0.665059	0.675735	0.681766	0.676458	0.687008	0.692558	0.687361	0.697689	0.721344	0.716479	0.726143
All cancers	10	0.600792	0.593927	0.607583	0.666645	0.660763	0.672452	0.675886	0.670101	0.681595	0.685258	0.679613	0.690827	0.713309	0.708037	0.718505
Thyroid	0	1	-	-	1	-	-	1	-	-	1	-	-	1	-	-
Thyroid	1	0.98819	0.98472	0.990876	0.989597	0.98661	0.991921	0.991725	0.989177	0.993675	0.992526	0.990149	0.994332	0.993423	0.991411	0.994965
Thyroid	2	0.986457	0.981682	0.989994	0.988083	0.98401	0.991122	0.990548	0.987001	0.99313	0.991594	0.988254	0.993987	0.992302	0.9895	0.994359
Thyroid	3	0.985178	0.979054	0.989521	0.986969	0.981781	0.990687	0.989692	0.9851	0.992874	0.990964	0.986608	0.993908	0.991421	0.987802	0.99397
Thyroid	4	0.983704	0.976074	0.988915	0.985685	0.979254	0.990133	0.988702	0.98294	0.992526	0.99022	0.984714	0.993749	0.990423	0.985898	0.9935
Thyroid	5	0.981238	0.972077	0.987414	0.983523	0.975821	0.988786	0.987007	0.980056	0.991546	0.988816	0.982158	0.992998	0.988894	0.983443	0.992557
Thyroid	6	0.979615	0.968892	0.986667	0.982105	0.973115	0.988107	0.985907	0.977749	0.991088	0.987962	0.98011	0.992726	0.987821	0.981446	0.992015
Thyroid	7	0.976992	0.964053	0.985309	0.979809	0.968985	0.986881	0.984116	0.974254	0.990219	0.986528	0.976981	0.992131	0.986136	0.978457	0.99109
Thyroid	8	0.976138	0.9607	0.985557	0.979078	0.966196	0.987084	0.983582	0.971792	0.990468	0.986269	0.974731	0.992559	0.985398	0.976304	0.991018
Thyroid	9	0.977574	0.959094	0.987758	0.980373	0.965002	0.989031	0.984675	0.970468	0.992075	0.987527	0.973303	0.994195	0.985891	0.975173	0.992001
Thyroid	10	0.977861	0.955252	0.989111	0.980657	0.961828	0.990245	0.984968	0.96738	0.993107	0.988097	0.970046	0.995296	0.9857	0.972821	0.9925
Testis	0	1	-	-	1	-	-	1	-	-	1	-	-	1	-	-
Testis	1	0.966994	0.947631	0.979276	0.988947	0.976407	0.994839	0.989901	0.979396	0.995063	0.989149	0.980114	0.994091	0.991827	0.984494	0.9957
Testis	2	0.948867	0.922407	0.966467	0.9831	0.964535	0.991987	0.984446	0.968956	0.992238	0.983131	0.970029	0.990533	0.987392	0.976772	0.993174
Testis	3	0.944826	0.916245	0.963845	0.982276	0.96128	0.991934	0.983508	0.966197	0.991991	0.98185	0.967421	0.989922	0.986608	0.974813	0.992899
Testis	4	0.937686	0.904794	0.959467	0.981238	0.954511	0.992324	0.982093	0.960733	0.991883	0.97964	0.962403	0.989019	0.9854	0.971015	0.992673
Testis	5	0.935704	0.900561	0.95871	0.981669	0.950818	0.993236	0.982121	0.958164	0.992414	0.979129	0.960322	0.989072	0.985377	0.96936	0.993051
Testis	6	0.93072	0.892785	0.955565	0.980627	0.946093	0.993117	0.980943	0.954407	0.992098	0.977532	0.956948	0.988334	0.984392	0.966681	0.992724
Testis	7	0.925295	0.883514	0.95249	0.979942	0.939086	0.993489	0.979921	0.9494	0.992109	0.975852	0.952714	0.98774	0.983512	0.963209	0.992654
Testis	8	0.921537	0.876609	0.950564	0.979667	0.932968	0.993937	0.979329	0.945352	0.992267	0.974713	0.949438	0.987437	0.982988	0.960432	0.992734
Testis	9	0.918355	0.868405	0.949887	0.980607	0.920597	0.995375	0.979514	0.938831	0.993236	0.973917	0.945124	0.9877	0.983052	0.956221	0.993495
Testis	10	0.918459	0.862048	0.952431	0.983808	0.889328	0.99773	0.981402	0.927932	0.995299	0.97441	0.940567	0.989093	0.984451	0.949881	0.995235
Prostate	0	1	-	-	1	-	-	1	-	-	1	-	-	1	-	-
Prostate	1	0.975296	0.972003	0.978206	0.978266	0.975735	0.980536	0.98137	0.979037	0.983446	0.983822	0.981675	0.985719	0.985816	0.983992	0.987433
Prostate	2	0.958531	0.953088	0.963355	0.963464	0.959474	0.967068	0.968774	0.965024	0.972127	0.972924	0.969413	0.976037	0.976006	0.972994	0.978685
Prostate	3	0.947436	0.939916	0.954038	0.953633	0.948272	0.958451	0.960543	0.955444	0.96507	0.965871	0.961048	0.970106	0.969357	0.965205	0.973021
Prostate	4	0.93841	0.928697	0.946839	0.945612	0.938818	0.951672	0.953926	0.947408	0.959654	0.960252	0.954043	0.965637	0.963841	0.95849	0.968514
Prostate	5	0.930729	0.918677	0.941052	0.938768	0.930446	0.946123	0.948365	0.940334	0.955342	0.955574	0.947887	0.962151	0.959058	0.952434	0.964776
Prostate	6	0.925091	0.910436	0.937431	0.93372	0.923688	0.942475	0.944431	0.934704	0.952745	0.952356	0.94301	0.960201	0.955404	0.947369	0.962238
Prostate	7	0.920166	0.902711	0.934603	0.929297	0.917411	0.93953	0.941068	0.929505	0.950785	0.949654	0.938512	0.958822	0.952137	0.942587	0.960132
Prostate	8	0.913586	0.892783	0.93051	0.923395	0.909254	0.935411	0.936481	0.922699	0.947875	0.945909	0.932596	0.956654	0.947835	0.936468	0.957214
Prostate	9	0.906342	0.881961	0.925899	0.916895	0.900318	0.930822	0.931388	0.915214	0.94457	0.941729	0.92607	0.954154	0.943111	0.929795	0.953965
Prostate	10	0.89832	0.869857	0.920843	0.909691	0.890276	0.925815	0.925737	0.906784	0.940963	0.937089	0.918707	0.951424	0.937861	0.922301	0.95039
Breast (female)	0	1	-	-	1	-	-	1	-	-	1	-	-	1	-	-
Breast (female)	1	0.97371	0.971083	0.976102	0.978781	0.976672	0.980701	0.980346	0.978378	0.982137	0.981384	0.979548	0.983057	0.981777	0.980086	0.983325
Breast (female)	2	0.951116	0.94692	0.954988	0.960453	0.957088	0.963559	0.963175	0.959935	0.966157	0.964998	0.961944	0.967812	0.965514	0.962672	0.968143
Breast (female)	3	0.930907	0.925223	0.936174	0.943986	0.939428	0.948211	0.947553	0.943089	0.951676	0.949973	0.945739	0.953885	0.95038	0.946423	0.954052
Breast (female)	4	0.91366	0.906554	0.92025	0.929876	0.924176	0.935162	0.933968	0.92833	0.939177	0.936786	0.931421	0.941745	0.93687	0.931848	0.941534
Breast (female)	5	0.896736	0.888121	0.904723	0.915977	0.909061	0.92239	0.920463	0.913578	0.926821	0.923601	0.91704	0.929664	0.923227	0.917083	0.928935
Breast (female)	6	0.88477	0.874685	0.894094	0.906116	0.898018	0.913602	0.910502	0.902417	0.917948	0.913654	0.905945	0.920758	0.912497	0.90529	0.91918
Breast (female)	7	0.876299	0.864654	0.887009	0.899114	0.889765	0.907712	0.902982	0.893643	0.911543	0.905889	0.896991	0.914056	0.90363	0.895339	0.911297
Breast (female)	8	0.866168	0.852783	0.878425	0.890725	0.879976	0.900567	0.894159	0.883431	0.903955	0.896878	0.886671	0.906216	0.893537	0.884056	0.902286
Breast (female)	9	0.854355	0.839011	0.868353	0.880919	0.868581	0.892172	0.883947	0.871659	0.895129	0.886502	0.874823	0.897157	0.882029	0.871219	0.891988
Breast (female)	10	0.843979	0.826622	0.859749	0.872283	0.858301	0.884979	0.874765	0.860889	0.887348	0.87707	0.863896	0.889052	0.87138	0.859235	0.882549
Melanoma	0	1	-	-	1	-	-	1	-	-	1	-	-	1	-	-
Melanoma	1	0.963419	0.956524	0.969239	0.972476	0.967679	0.97657	0.972716	0.968349	0.976487	0.974917	0.970928	0.978365	0.976277	0.972876	0.979257
Melanoma	2	0.936584	0.925228	0.946265	0.95241	0.944756	0.959027	0.95238	0.945417	0.958475	0.956051	0.94964	0.961662	0.958071	0.952642	0.96289
Melanoma	3	0.916421	0.900692	0.929756	0.937699	0.927253	0.946689	0.936766	0.927301	0.945036	0.94133	0.932582	0.948974	0.943324	0.935964	0.949861
Melanoma	4	0.904235	0.884696	0.920612	0.92923	0.916358	0.940187	0.927051	0.915436	0.937126	0.931952	0.921206	0.94128	0.93341	0.924428	0.941359
Melanoma	5	0.893706	0.870241	0.913141	0.922113	0.906703	0.935069	0.918516	0.904678	0.930423	0.92361	0.910811	0.934638	0.924354	0.913715	0.93373
Melanoma	6	0.885331	0.8576	0.907953	0.916824	0.89861	0.93189	0.911512	0.89525	0.925355	0.916592	0.901566	0.929415	0.916338	0.903921	0.927215
Melanoma	7	0.885518	0.852605	0.911464	0.918738	0.897096	0.935992	0.910754	0.891663	0.92662	0.915079	0.897476	0.929778	0.912871	0.898475	0.925311
Melanoma	8	0.878684	0.840226	0.90839	0.914957	0.889503	0.934763	0.904752	0.882517	0.922964	0.908838	0.888376	0.925706	0.905227	0.888605	0.919482
Melanoma	9	0.873024	0.82916	0.906261	0.912014	0.882746	0.934248	0.899676	0.874349	0.920132	0.903481	0.880227	0.92242	0.898502	0.879717	0.914496
Melanoma	10	0.877849	0.826777	0.914637	0.917928	0.883489	0.942517	0.902283	0.873076	0.925058	0.904911	0.878237	0.925988	0.897419	0.876111	0.91524
Hodgkin Lymphoma	0	1	-	-	1	-	-	1	-	-	1	-	-	1	-	-
Hodgkin Lymphoma	1	0.938399	0.916879	0.954485	0.953022	0.937146	0.964962	0.953311	0.93825	0.964768	0.954319	0.939518	0.965564	0.97328	0.962523	0.98098
Hodgkin Lymphoma	2	0.916172	0.88757	0.937754	0.936941	0.915934	0.952833	0.93634	0.916339	0.951686	0.937441	0.917904	0.952449	0.963959	0.94935	0.974411
Hodgkin Lymphoma	3	0.895689	0.860532	0.922384	0.922182	0.896556	0.941666	0.920618	0.896082	0.939556	0.921762	0.897941	0.940209	0.955337	0.937122	0.968364
Hodgkin Lymphoma	4	0.885275	0.846002	0.915035	0.915466	0.886913	0.937066	0.912635	0.885337	0.933678	0.913597	0.887166	0.934067	0.951357	0.930776	0.965931
Hodgkin Lymphoma	5	0.876021	0.832518	0.908843	0.909945	0.878364	0.933635	0.90555	0.875437	0.92868	0.906233	0.877208	0.928676	0.948052	0.924982	0.964165
Hodgkin Lymphoma	6	0.869119	0.82199	0.904494	0.906108	0.871931	0.931522	0.900269	0.867744	0.92514	0.900671	0.869458	0.924744	0.945735	0.920509	0.963116
Hodgkin Lymphoma	7	0.857641	0.805538	0.896677	0.898723	0.860874	0.926713	0.891407	0.855483	0.918825	0.891585	0.857225	0.918072	0.94132	0.913117	0.960565
Hodgkin Lymphoma	8	0.856593	0.801202	0.897533	0.900166	0.859786	0.929392	0.890715	0.85275	0.919354	0.89035	0.854156	0.917993	0.942076	0.911687	0.962224
Hodgkin Lymphoma	9	0.848606	0.788621	0.89272	0.895682	0.851686	0.927183	0.884567	0.843389	0.91546	0.88388	0.844725	0.913666	0.939355	0.905996	0.961129
Hodgkin Lymphoma	10	0.82915	0.762058	0.878818	0.881756	0.832016	0.917495	0.869364	0.822646	0.90449	0.868617	0.82423	0.902458	0.931038	0.892933	0.955914
Uterus	0	1	-	-	1	-	-	1	-	-	1	-	-	1	-	-
Uterus	1	0.919503	0.90949	0.928452	0.93055	0.922129	0.938091	0.939611	0.932045	0.94636	0.940448	0.932952	0.947131	0.93702	0.929603	0.943679
Uterus	2	0.866816	0.851862	0.880368	0.884722	0.872183	0.896105	0.899072	0.887579	0.90945	0.900209	0.888755	0.910544	0.893783	0.882488	0.904053
Uterus	3	0.8311	0.812231	0.848255	0.853574	0.837758	0.867971	0.870809	0.856178	0.884055	0.871793	0.85718	0.885012	0.862109	0.847789	0.875182
Uterus	4	0.810149	0.788269	0.830018	0.835349	0.817012	0.852018	0.853686	0.836652	0.869086	0.854245	0.837225	0.869626	0.841472	0.824919	0.856599
Uterus	5	0.798284	0.773494	0.820682	0.825194	0.804427	0.843975	0.84336	0.824049	0.860735	0.843201	0.823924	0.860549	0.826967	0.808396	0.843915
Uterus	6	0.791314	0.763512	0.81625	0.819412	0.796129	0.840308	0.836712	0.815094	0.856029	0.835667	0.81412	0.854942	0.815744	0.795206	0.834441
Uterus	7	0.789169	0.758009	0.816812	0.817979	0.791888	0.841133	0.833643	0.809525	0.854986	0.831493	0.807505	0.852769	0.807457	0.784887	0.827925
Uterus	8	0.780645	0.745896	0.811255	0.810814	0.781684	0.836472	0.825722	0.798897	0.849312	0.822683	0.796042	0.846186	0.794896	0.770085	0.817355
Uterus	9	0.777115	0.73821	0.810992	0.808184	0.775532	0.836595	0.821443	0.791559	0.847462	0.81723	0.787606	0.84314	0.785053	0.757821	0.809617
Uterus	10	0.787217	0.74297	0.824757	0.817897	0.780739	0.849372	0.827287	0.793687	0.855917	0.821246	0.788065	0.849734	0.783338	0.753453	0.810067
Bladder	0	1	-	-	1	-	-	1	-	-	1	-	-	1	-	-
Bladder	1	0.886827	0.877346	0.895619	0.904023	0.896752	0.910808	0.91425	0.907318	0.920685	0.913563	0.906509	0.920107	0.924127	0.917381	0.930342
Bladder	2	0.834997	0.821166	0.84786	0.860689	0.8503	0.870413	0.874922	0.864821	0.884319	0.872344	0.861986	0.88198	0.887322	0.877205	0.896656
Bladder	3	0.806428	0.789094	0.822501	0.837764	0.824867	0.8498	0.853762	0.841088	0.865508	0.848689	0.835679	0.860757	0.865828	0.852977	0.877637
Bladder	4	0.780281	0.759633	0.799396	0.816802	0.801495	0.831057	0.834323	0.819164	0.848331	0.826783	0.811235	0.841178	0.845822	0.830338	0.860014
Bladder	5	0.758379	0.734325	0.780591	0.79971	0.781868	0.816268	0.818293	0.800534	0.834638	0.807974	0.789827	0.824732	0.828465	0.810277	0.84508
Bladder	6	0.74307	0.715442	0.768463	0.788703	0.768144	0.807674	0.807697	0.787169	0.826468	0.79418	0.773329	0.81335	0.81548	0.794497	0.834548
Bladder	7	0.726882	0.695529	0.755592	0.776892	0.753375	0.798474	0.796342	0.772842	0.817704	0.779599	0.755888	0.801318	0.801755	0.777824	0.823408
Bladder	8	0.710577	0.675243	0.742822	0.76502	0.738198	0.789496	0.784888	0.758092	0.809097	0.764799	0.737979	0.789276	0.787777	0.760678	0.812196
Bladder	9	0.697625	0.658006	0.733613	0.756336	0.725851	0.783949	0.776277	0.745848	0.803553	0.752545	0.722372	0.779952	0.776014	0.745548	0.803325
Bladder	10	0.679862	0.635495	0.720056	0.743342	0.708604	0.774615	0.763686	0.729044	0.794537	0.736249	0.702244	0.767033	0.760553	0.726268	0.791176
Cervix	0	1	-	-	1	-	-	1	-	-	1	-	-	1	-	-
Cervix	1	0.90305	0.885746	0.917856	0.912104	0.895428	0.92623	0.910776	0.892748	0.925901	0.914309	0.896595	0.929108	0.931236	0.91554	0.944105
Cervix	2	0.836398	0.81117	0.858553	0.850685	0.825791	0.8723	0.848317	0.821098	0.871722	0.854031	0.827079	0.877098	0.881907	0.857305	0.902511
Cervix	3	0.797324	0.767391	0.823856	0.813676	0.783871	0.839798	0.810388	0.77767	0.838798	0.817196	0.784732	0.845253	0.851123	0.821057	0.876522
Cervix	4	0.772878	0.739968	0.802192	0.790156	0.757222	0.819167	0.786186	0.750012	0.817773	0.793605	0.757663	0.824843	0.83116	0.79757	0.859672
Cervix	5	0.755166	0.719417	0.787049	0.772131	0.736323	0.803737	0.767268	0.727932	0.801706	0.774981	0.735851	0.80908	0.814984	0.778238	0.84625
Cervix	6	0.749062	0.711175	0.782756	0.76454	0.726724	0.797865	0.758783	0.717277	0.795083	0.766402	0.725079	0.802375	0.807066	0.76828	0.840044
Cervix	7	0.742586	0.702413	0.778212	0.756681	0.71678	0.791795	0.750068	0.706339	0.78828	0.757612	0.714009	0.795536	0.798986	0.758125	0.833711
Cervix	8	0.737969	0.695123	0.775786	0.750193	0.707985	0.787235	0.742596	0.696471	0.782825	0.749962	0.703888	0.789956	0.791722	0.748673	0.828255
Cervix	9	0.736438	0.691236	0.776116	0.746759	0.702647	0.785347	0.738294	0.690195	0.780137	0.745423	0.697321	0.787068	0.787149	0.742353	0.825085
Cervix	10	0.730372	0.680657	0.773659	0.73792	0.690115	0.77955	0.728046	0.676192	0.773015	0.734898	0.682975	0.779711	0.777067	0.728941	0.81773
Kidney & Renal Pelvis	0	1	-	-	1	-	-	1	-	-	1	-	-	1	-	-
Kidney & Renal Pelvis	1	0.82723	0.813836	0.839757	0.85288	0.841867	0.863189	0.871677	0.861206	0.881412	0.872482	0.861793	0.882403	0.884569	0.874443	0.893929
Kidney & Renal Pelvis	2	0.776009	0.758996	0.791992	0.808479	0.794463	0.821649	0.83236	0.818816	0.84499	0.831918	0.818061	0.844823	0.846754	0.833518	0.859028
Kidney & Renal Pelvis	3	0.746999	0.72737	0.76545	0.783212	0.767026	0.798425	0.809849	0.794048	0.824575	0.80768	0.791548	0.822708	0.823575	0.808093	0.837937
Kidney & Renal Pelvis	4	0.725449	0.70335	0.74621	0.76441	0.746177	0.781532	0.793027	0.775087	0.809717	0.788786	0.770534	0.805773	0.805093	0.787523	0.821379
Kidney & Renal Pelvis	5	0.70882	0.684231	0.731884	0.749905	0.729607	0.768928	0.780005	0.759904	0.798654	0.773423	0.753077	0.79233	0.789704	0.770092	0.807857
Kidney & Renal Pelvis	6	0.69166	0.664352	0.717238	0.734886	0.71232	0.755996	0.766486	0.743984	0.787301	0.757396	0.734771	0.778391	0.773589	0.751753	0.793776
Kidney & Renal Pelvis	7	0.676912	0.646823	0.705047	0.721967	0.69707	0.745206	0.754823	0.729863	0.777838	0.743155	0.718237	0.766241	0.759072	0.735003	0.781289
Kidney & Renal Pelvis	8	0.668682	0.635777	0.699347	0.714856	0.687612	0.74019	0.748382	0.720972	0.773534	0.733953	0.706789	0.759044	0.749132	0.72292	0.773266
Kidney & Renal Pelvis	9	0.654151	0.617823	0.687935	0.702094	0.671935	0.730059	0.736813	0.706349	0.76466	0.719414	0.689463	0.747024	0.734107	0.70523	0.76065
Kidney & Renal Pelvis	10	0.636906	0.597227	0.673791	0.686805	0.65369	0.717464	0.722923	0.689403	0.753492	0.702924	0.670182	0.733086	0.717419	0.685898	0.746381
Non-Hodgkin Lymphoma	0	1	-	-	1	-	-	1	-	-	1	-	-	1	-	-
Non-Hodgkin Lymphoma	1	0.791089	0.778426	0.803122	0.827346	0.817353	0.836848	0.833077	0.823178	0.842477	0.835529	0.825492	0.845043	0.871572	0.862967	0.879675
Non-Hodgkin Lymphoma	2	0.740905	0.725264	0.755811	0.78573	0.773333	0.797541	0.791182	0.778857	0.80291	0.792601	0.780082	0.8045	0.837535	0.826599	0.847847
Non-Hodgkin Lymphoma	3	0.713093	0.695204	0.730144	0.763174	0.748946	0.776721	0.767418	0.753263	0.780884	0.767198	0.752843	0.780846	0.817467	0.804766	0.829432
Non-Hodgkin Lymphoma	4	0.689682	0.6696	0.70882	0.744376	0.728336	0.75963	0.747136	0.731183	0.762303	0.745072	0.728943	0.760405	0.799974	0.785542	0.813553
Non-Hodgkin Lymphoma	5	0.670359	0.648179	0.69149	0.72903	0.711222	0.745944	0.730185	0.7125	0.746982	0.726223	0.708414	0.743149	0.785065	0.76897	0.800188
Non-Hodgkin Lymphoma	6	0.647379	0.622937	0.670677	0.710379	0.6906	0.729152	0.709993	0.690388	0.728611	0.704169	0.684526	0.722848	0.767407	0.749469	0.784252
Non-Hodgkin Lymphoma	7	0.630135	0.603316	0.655688	0.696864	0.674981	0.717595	0.694529	0.672921	0.715025	0.686521	0.664999	0.70698	0.753376	0.733548	0.771966
Non-Hodgkin Lymphoma	8	0.614925	0.585577	0.642864	0.685151	0.66097	0.708005	0.680712	0.656941	0.703226	0.670411	0.646911	0.692736	0.740577	0.718741	0.76101
Non-Hodgkin Lymphoma	9	0.596832	0.564907	0.627233	0.670708	0.644069	0.695846	0.664345	0.638277	0.689014	0.651915	0.626343	0.676213	0.725654	0.701672	0.748068
Non-Hodgkin Lymphoma	10	0.590165	0.555185	0.623382	0.66696	0.637458	0.694662	0.657697	0.62904	0.684722	0.642326	0.614485	0.668726	0.718391	0.692094	0.742875
Colorectal	0	1	-	-	1	-	-	1	-	-	1	-	-	1	-	-
Colorectal	1	0.815053	0.808254	0.821639	0.844059	0.838475	0.849469	0.851007	0.845393	0.856435	0.859503	0.853939	0.864873	0.865922	0.860377	0.871263
Colorectal	2	0.740337	0.731271	0.749152	0.780617	0.773134	0.787889	0.788539	0.780918	0.79593	0.799307	0.791662	0.806706	0.806763	0.799081	0.814187
Colorectal	3	0.688913	0.678183	0.69937	0.736893	0.727971	0.745576	0.744629	0.735488	0.753509	0.756416	0.747193	0.765358	0.763833	0.754532	0.772837
Colorectal	4	0.655351	0.643243	0.667161	0.708805	0.698667	0.718674	0.715411	0.705008	0.725522	0.727272	0.716745	0.737483	0.733772	0.723158	0.744054
Colorectal	5	0.63325	0.619816	0.646354	0.691047	0.679727	0.70206	0.695784	0.684182	0.707055	0.707057	0.695308	0.718449	0.711963	0.700145	0.723412
Colorectal	6	0.616105	0.601334	0.630508	0.677757	0.665222	0.689938	0.68032	0.667508	0.692758	0.690733	0.677768	0.703297	0.693779	0.680789	0.706362
Colorectal	7	0.604072	0.587905	0.619823	0.669183	0.655365	0.682588	0.669219	0.655151	0.68286	0.67848	0.664275	0.692231	0.679365	0.665209	0.693069
Colorectal	8	0.593791	0.576054	0.611054	0.662387	0.647101	0.677186	0.659564	0.644092	0.674544	0.667463	0.651889	0.68252	0.665924	0.650503	0.68084
Colorectal	9	0.585102	0.565643	0.604016	0.657205	0.640285	0.673544	0.651238	0.634226	0.667678	0.657599	0.640544	0.674062	0.653422	0.636653	0.66963
Colorectal	10	0.577274	0.555921	0.597998	0.652929	0.634177	0.670984	0.643619	0.624912	0.661661	0.64833	0.629673	0.66631	0.641385	0.623182	0.658965
Head & Neck	0	1	-	-	1	-	-	1	-	-	1	-	-	1	-	-
Head & Neck	1	0.818934	0.805486	0.831552	0.858158	0.846908	0.868647	0.883745	0.873562	0.893158	0.884047	0.873721	0.89358	0.900421	0.891116	0.908972
Head & Neck	2	0.723733	0.705518	0.741037	0.781762	0.766099	0.796519	0.82004	0.805448	0.833654	0.819359	0.804458	0.833245	0.843778	0.830113	0.85644
Head & Neck	3	0.669658	0.648595	0.689775	0.738524	0.720069	0.755978	0.783942	0.766441	0.800308	0.781402	0.763544	0.798095	0.809944	0.7934	0.825313
Head & Neck	4	0.632838	0.60969	0.655025	0.709279	0.68868	0.728795	0.759577	0.739796	0.778087	0.755017	0.734876	0.773872	0.786117	0.767338	0.80358
Head & Neck	5	0.605484	0.580397	0.62958	0.688217	0.66558	0.709671	0.742312	0.72033	0.762861	0.735219	0.712931	0.756083	0.767926	0.747057	0.787326
Head & Neck	6	0.579125	0.552013	0.605223	0.668023	0.643182	0.691569	0.725816	0.701415	0.748593	0.715879	0.691301	0.738884	0.750003	0.726896	0.771473
Head & Neck	7	0.555995	0.526951	0.58401	0.650353	0.623335	0.675962	0.711421	0.684614	0.736406	0.698676	0.671883	0.723749	0.733938	0.708659	0.757413
Head & Neck	8	0.536508	0.505423	0.566539	0.63592	0.606591	0.663701	0.699898	0.67052	0.727211	0.684088	0.655007	0.711281	0.720117	0.692606	0.745634
Head & Neck	9	0.515718	0.482462	0.547917	0.620227	0.588376	0.650385	0.687248	0.655038	0.717125	0.668268	0.636703	0.69777	0.705116	0.675181	0.732858
Head & Neck	10	0.489804	0.454663	0.523964	0.598897	0.564671	0.63136	0.669195	0.634265	0.701607	0.647889	0.613944	0.679663	0.686109	0.653815	0.71607
Leukemia	0	1	-	-	1	-	-	1	-	-	1	-	-	1	-	-
Leukemia	1	0.716336	0.697975	0.733804	0.741788	0.726921	0.755987	0.767723	0.753086	0.781622	0.773198	0.758256	0.78735	0.800357	0.786392	0.81352
Leukemia	2	0.652339	0.630413	0.673321	0.682051	0.664334	0.699055	0.711963	0.694262	0.728848	0.717412	0.699283	0.734664	0.749993	0.732825	0.76624
Leukemia	3	0.623016	0.598645	0.646369	0.654388	0.634739	0.673266	0.685342	0.665585	0.704203	0.689909	0.669676	0.709184	0.724881	0.705589	0.743147
Leukemia	4	0.600984	0.574236	0.626633	0.633465	0.611945	0.654149	0.664781	0.643041	0.685537	0.6682	0.645962	0.689393	0.704917	0.683605	0.725094
Leukemia	5	0.5787	0.549702	0.606543	0.612238	0.588903	0.634684	0.64396	0.620306	0.666558	0.646358	0.622195	0.669408	0.684758	0.661492	0.706796
Leukemia	6	0.558706	0.527238	0.588953	0.593087	0.56772	0.617499	0.624878	0.599115	0.649498	0.626035	0.599783	0.651094	0.66589	0.6405	0.689942
Leukemia	7	0.54784	0.513775	0.58056	0.582557	0.555063	0.60899	0.613727	0.58581	0.640374	0.613351	0.585011	0.640385	0.65399	0.626502	0.679996
Leukemia	8	0.541547	0.504659	0.576917	0.576361	0.546536	0.604981	0.606568	0.57634	0.635362	0.604507	0.573978	0.633588	0.645605	0.615942	0.673615
Leukemia	9	0.52575	0.486123	0.563788	0.561103	0.528825	0.592079	0.591071	0.558408	0.622185	0.587753	0.554917	0.619049	0.62989	0.597908	0.660089
Leukemia	10	0.505565	0.462523	0.546968	0.541555	0.506106	0.575601	0.571288	0.535529	0.60537	0.566532	0.530789	0.600641	0.609917	0.574994	0.642908
Ovary	0	1	-	-	1	-	-	1	-	-	1	-	-	1	-	-
Ovary	1	0.770099	0.749511	0.78924	0.799769	0.781782	0.816451	0.790189	0.772269	0.80688	0.821179	0.804261	0.836787	0.810731	0.793991	0.826263
Ovary	2	0.638428	0.610997	0.664484	0.681219	0.656682	0.704415	0.666604	0.642536	0.689462	0.712283	0.688702	0.734437	0.696167	0.673204	0.717869
Ovary	3	0.537631	0.506596	0.567609	0.588059	0.559545	0.615403	0.57013	0.542495	0.596759	0.624979	0.597165	0.651465	0.604978	0.57824	0.630596
Ovary	4	0.472583	0.439816	0.50461	0.526572	0.495863	0.556312	0.506351	0.476841	0.535076	0.56596	0.535683	0.595059	0.543295	0.514496	0.57115
Ovary	5	0.424653	0.390662	0.458196	0.480438	0.448068	0.512034	0.458094	0.427299	0.488319	0.520517	0.488404	0.551611	0.49548	0.46524	0.524958
Ovary	6	0.39394	0.359063	0.428593	0.450448	0.416862	0.483411	0.426354	0.394639	0.457668	0.490218	0.456776	0.522767	0.4633	0.432072	0.493911
Ovary	7	0.370464	0.334674	0.406232	0.427266	0.39253	0.461514	0.401468	0.368869	0.433818	0.466217	0.431527	0.500125	0.437525	0.405398	0.469166
Ovary	8	0.359469	0.322563	0.396465	0.416262	0.380302	0.451792	0.388593	0.355093	0.421929	0.453735	0.417863	0.488872	0.423228	0.390251	0.455793
Ovary	9	0.351376	0.313032	0.389909	0.408074	0.370602	0.445155	0.378211	0.34361	0.412725	0.443642	0.406379	0.480201	0.411063	0.377074	0.444706
Ovary	10	0.339503	0.299885	0.379473	0.396114	0.357201	0.434727	0.364544	0.328892	0.400231	0.430251	0.391635	0.468238	0.396027	0.361001	0.430809
Multiple Myeloma	0	1	-	-	1	-	-	1	-	-	1	-	-	1	-	-
Multiple Myeloma	1	0.74853	0.72499	0.770384	0.757106	0.737524	0.775457	0.779398	0.760157	0.797307	0.788607	0.769779	0.806095	0.803731	0.786073	0.820102
Multiple Myeloma	2	0.651211	0.62097	0.679692	0.661798	0.637089	0.685262	0.689579	0.664739	0.712994	0.701325	0.67683	0.724357	0.720195	0.697047	0.741914
Multiple Myeloma	3	0.572623	0.537676	0.605956	0.584329	0.555983	0.611538	0.615297	0.586349	0.642871	0.628644	0.599942	0.655909	0.649715	0.622432	0.675566
Multiple Myeloma	4	0.506559	0.46847	0.543349	0.518915	0.488083	0.548817	0.551848	0.519973	0.582516	0.566259	0.53455	0.596677	0.588762	0.558439	0.617759
Multiple Myeloma	5	0.436113	0.396087	0.475402	0.448968	0.416385	0.480974	0.483546	0.449461	0.516752	0.498878	0.464836	0.531932	0.522778	0.489947	0.55453
Multiple Myeloma	6	0.380371	0.339144	0.421448	0.39324	0.359401	0.426875	0.428135	0.392494	0.463254	0.443816	0.408014	0.478965	0.468117	0.433364	0.502072
Multiple Myeloma	7	0.344823	0.302575	0.387394	0.357406	0.322466	0.392444	0.3917	0.35475	0.42842	0.407307	0.370049	0.444186	0.431196	0.39495	0.466877
Multiple Myeloma	8	0.30715	0.264203	0.351044	0.319366	0.283422	0.355823	0.352868	0.314722	0.391183	0.368306	0.329662	0.406949	0.391719	0.354001	0.429198
Multiple Myeloma	9	0.277065	0.233168	0.322567	0.288751	0.251558	0.326908	0.320955	0.281394	0.361115	0.336001	0.29585	0.37656	0.358453	0.319169	0.39785
Multiple Myeloma	10	0.245747	0.201333	0.292614	0.256858	0.218586	0.296709	0.287656	0.246814	0.329686	0.302238	0.260721	0.344721	0.323732	0.282956	0.365106
Stomach	0	1	-	-	1	-	-	1	-	-	1	-	-	1	-	-
Stomach	1	0.480299	0.456092	0.504071	0.505657	0.483743	0.527137	0.513906	0.490733	0.536566	0.492089	0.467591	0.516097	0.514472	0.489662	0.538694
Stomach	2	0.350073	0.325122	0.375108	0.377428	0.354393	0.400426	0.384676	0.360156	0.409123	0.360411	0.335081	0.385777	0.383632	0.35748	0.409707
Stomach	3	0.305246	0.280263	0.330556	0.33303	0.309724	0.356485	0.338468	0.313722	0.363354	0.313196	0.287968	0.33871	0.335576	0.309363	0.361962
Stomach	4	0.284342	0.258983	0.310174	0.312703	0.288876	0.336788	0.315859	0.290729	0.341258	0.289392	0.26403	0.315193	0.310696	0.284321	0.337399
Stomach	5	0.267559	0.241765	0.293969	0.29646	0.272047	0.321236	0.297364	0.271813	0.323306	0.269795	0.244267	0.295909	0.290009	0.263471	0.317023
Stomach	6	0.261244	0.23458	0.288623	0.290988	0.265624	0.316781	0.28934	0.263063	0.316089	0.260353	0.23435	0.287042	0.279497	0.252528	0.307041
Stomach	7	0.251963	0.224473	0.280304	0.282382	0.256057	0.309233	0.278392	0.251418	0.305949	0.248241	0.221839	0.275461	0.26634	0.238992	0.294393
Stomach	8	0.249031	0.220294	0.278732	0.280431	0.252737	0.308723	0.273731	0.245718	0.302415	0.242077	0.214964	0.270118	0.259126	0.231109	0.287954
Stomach	9	0.244055	0.213889	0.27535	0.276438	0.247122	0.306463	0.266883	0.237651	0.296916	0.233749	0.205843	0.262738	0.24967	0.220882	0.27942
Stomach	10	0.238854	0.207071	0.271971	0.272223	0.240983	0.304319	0.259787	0.229163	0.291374	0.225222	0.196419	0.255295	0.240017	0.210353	0.270825
Brain & Central Nervous System	0	1	-	-	1	-	-	1	-	-	1	-	-	1	-	-
Brain & Central Nervous System	1	0.501527	0.471399	0.530863	0.506394	0.478864	0.53324	0.520423	0.494262	0.545904	0.489224	0.462735	0.515155	0.506173	0.481526	0.530271
Brain & Central Nervous System	2	0.303867	0.27334	0.334896	0.308973	0.280893	0.33744	0.32356	0.296552	0.350829	0.290618	0.264365	0.317333	0.308025	0.283103	0.333256
Brain & Central Nervous System	3	0.229465	0.201219	0.258876	0.234237	0.208086	0.261332	0.247493	0.222174	0.273572	0.216465	0.192424	0.24147	0.232328	0.209189	0.256217
Brain & Central Nervous System	4	0.19433	0.167719	0.222444	0.19883	0.17407	0.224825	0.210857	0.186796	0.235943	0.181356	0.158876	0.205056	0.195911	0.174082	0.218725
Brain & Central Nervous System	5	0.170339	0.144999	0.197438	0.174601	0.150935	0.199725	0.185401	0.16236	0.209672	0.157191	0.13594	0.179854	0.170516	0.14975	0.192443
Brain & Central Nervous System	6	0.159871	0.134962	0.186683	0.164012	0.140717	0.18889	0.173847	0.151171	0.197867	0.146154	0.125414	0.168413	0.158634	0.138326	0.180207
Brain & Central Nervous System	7	0.151107	0.126507	0.177755	0.155139	0.132097	0.179889	0.164047	0.141643	0.187911	0.13681	0.116464	0.158786	0.148497	0.128557	0.169799
Brain & Central Nervous System	8	0.144094	0.119665	0.170713	0.148033	0.12511	0.172787	0.156061	0.133809	0.179884	0.129187	0.109119	0.150991	0.140142	0.120468	0.161275
Brain & Central Nervous System	9	0.138847	0.114383	0.165647	0.142712	0.119707	0.167679	0.149817	0.12755	0.173774	0.123154	0.103213	0.144943	0.13339	0.113854	0.154486
Brain & Central Nervous System	10	0.135492	0.110795	0.162673	0.139307	0.116037	0.164669	0.1455	0.123067	0.169735	0.118877	0.0989108	0.140801	0.128449	0.108916	0.149637
Liver	0	1	-	-	1	-	-	1	-	-	1	-	-	1	-	-
Liver	1	0.401237	0.370599	0.431656	0.430969	0.399679	0.461838	0.470262	0.439254	0.500619	0.445412	0.411884	0.478356	0.48612	0.45069	0.520581
Liver	2	0.298443	0.268748	0.328661	0.328912	0.297735	0.360392	0.368431	0.336757	0.400103	0.341346	0.307762	0.375165	0.383129	0.346647	0.419466
Liver	3	0.231597	0.203788	0.260508	0.26129	0.231325	0.29216	0.298998	0.267969	0.330593	0.271176	0.238973	0.304303	0.31171	0.275902	0.348116
Liver	4	0.195158	0.168743	0.223042	0.224144	0.195111	0.254484	0.259786	0.22937	0.291153	0.231422	0.200501	0.263715	0.270257	0.235279	0.306342
Liver	5	0.17526	0.149634	0.202592	0.203823	0.175289	0.233925	0.237886	0.207781	0.269198	0.209067	0.178933	0.240861	0.24655	0.212142	0.282393
Liver	6	0.157713	0.13274	0.184647	0.185872	0.157689	0.215907	0.218241	0.18833	0.249634	0.188932	0.159511	0.220313	0.224923	0.191078	0.260542
Liver	7	0.148352	0.123438	0.175438	0.17665	0.148218	0.207168	0.207703	0.177467	0.239634	0.177439	0.148217	0.208849	0.212332	0.178557	0.248136
Liver	8	0.132987	0.108653	0.159803	0.160466	0.132318	0.191055	0.189933	0.159764	0.222146	0.159891	0.131346	0.190967	0.193233	0.159918	0.228971
Liver	9	0.130142	0.10532	0.157645	0.158162	0.129246	0.18973	0.186765	0.155823	0.219937	0.155529	0.126683	0.187094	0.18822	0.154534	0.224524
Liver	10	0.124283	0.0990434	0.152517	0.152496	0.122822	0.185157	0.179997	0.148229	0.214299	0.147931	0.118857	0.180024	0.179679	0.145693	0.216593
Lung & Bronchus	0	1	-	-	1	-	-	1	-	-	1	-	-	1	-	-
Lung & Bronchus	1	0.364275	0.356081	0.37247	0.41659	0.408845	0.424315	0.429373	0.420944	0.437771	0.435826	0.426664	0.444948	0.446659	0.436478	0.456784
Lung & Bronchus	2	0.243546	0.23589	0.251273	0.294581	0.286977	0.302222	0.306334	0.297967	0.314737	0.311939	0.302801	0.321116	0.322062	0.311807	0.332357
Lung & Bronchus	3	0.193333	0.186147	0.200625	0.241984	0.234617	0.249417	0.252283	0.244154	0.260485	0.256805	0.247937	0.265755	0.265748	0.255774	0.275814
Lung & Bronchus	4	0.166522	0.159628	0.173544	0.213458	0.206222	0.22078	0.222435	0.21446	0.230506	0.225948	0.217279	0.234728	0.233781	0.224044	0.243646
Lung & Bronchus	5	0.149733	0.142991	0.156622	0.195569	0.188356	0.202886	0.203281	0.195365	0.211313	0.205795	0.197231	0.214492	0.212553	0.202967	0.222294
Lung & Bronchus	6	0.137719	0.131044	0.144558	0.182788	0.175522	0.190176	0.189315	0.181389	0.197376	0.190881	0.182358	0.199558	0.196633	0.187137	0.20631
Lung & Bronchus	7	0.128253	0.121579	0.135111	0.17278	0.165387	0.180311	0.178133	0.170132	0.186288	0.178754	0.170212	0.187469	0.183519	0.17406	0.193181
Lung & Bronchus	8	0.119094	0.112397	0.125997	0.162964	0.155402	0.170688	0.167194	0.159086	0.17548	0.166928	0.158343	0.175712	0.170758	0.161323	0.180425
Lung & Bronchus	9	0.11402	0.107174	0.121095	0.157905	0.15005	0.165942	0.160976	0.152645	0.169507	0.159757	0.151015	0.168723	0.162642	0.153121	0.17242
Lung & Bronchus	10	0.108262	0.101263	0.11552	0.151923	0.143747	0.160312	0.153915	0.145341	0.162718	0.151837	0.142927	0.160999	0.153856	0.14425	0.163749
Esophagus	0	1	-	-	1	-	-	1	-	-	1	-	-	1	-	-
Esophagus	1	0.37652	0.343335	0.409638	0.466177	0.436203	0.495565	0.465245	0.433534	0.496307	0.443839	0.413733	0.473482	0.487645	0.456068	0.518439
Esophagus	2	0.208442	0.179687	0.238714	0.294418	0.264852	0.324538	0.292611	0.261449	0.324406	0.27035	0.241635	0.299804	0.314212	0.282571	0.346295
Esophagus	3	0.157828	0.132132	0.185604	0.237818	0.209631	0.26706	0.235136	0.205603	0.265866	0.213178	0.186384	0.24122	0.254194	0.224015	0.285376
Esophagus	4	0.132466	0.108591	0.158741	0.208394	0.181024	0.237136	0.204783	0.176301	0.234813	0.182834	0.157348	0.209875	0.221395	0.192294	0.251849
Esophagus	5	0.119156	0.0961341	0.144814	0.192943	0.165769	0.22171	0.188262	0.160186	0.218131	0.165867	0.141062	0.192438	0.202553	0.174026	0.232669
Esophagus	6	0.112969	0.0900773	0.138691	0.18619	0.158671	0.215467	0.180337	0.152117	0.210529	0.157109	0.132471	0.183665	0.192487	0.164089	0.222638
Esophagus	7	0.106241	0.0834101	0.132168	0.178798	0.150716	0.208866	0.171606	0.1431	0.202326	0.147471	0.122941	0.174125	0.181334	0.152995	0.21164
Esophagus	8	0.104339	0.0808813	0.131173	0.177718	0.148416	0.209215	0.168917	0.139552	0.200709	0.143368	0.118413	0.170634	0.176157	0.147391	0.207071
Esophagus	9	0.102364	0.0781951	0.130243	0.176493	0.145778	0.209661	0.166135	0.135774	0.199181	0.139267	0.113767	0.167305	0.17101	0.14168	0.202707
Esophagus	10	0.100321	0.0752093	0.129592	0.175369	0.142761	0.210793	0.163219	0.131514	0.197962	0.134865	0.108612	0.163965	0.165447	0.135331	0.198224
Pancreas	0	1	-	-	1	-	-	1	-	-	1	-	-	1	-	-
Pancreas	1	0.193483	0.17699	0.210545	0.219219	0.203441	0.235395	0.232506	0.215834	0.249563	0.255096	0.237224	0.273311	0.255965	0.238298	0.273963
Pancreas	2	0.0913092	0.0799443	0.103563	0.109471	0.0979071	0.121746	0.119119	0.106663	0.132306	0.135951	0.122145	0.150494	0.136355	0.122728	0.150697
Pancreas	3	0.0647638	0.0554186	0.0750522	0.0796317	0.0698331	0.090219	0.0875547	0.0769337	0.0989943	0.101434	0.089522	0.114191	0.101506	0.0897555	0.114077
Pancreas	4	0.0541084	0.0456455	0.0635422	0.067374	0.0583492	0.0772305	0.0743788	0.0645806	0.0850421	0.0865738	0.0755592	0.0984854	0.0863488	0.0755003	0.0980694
Pancreas	5	0.04855	0.0405052	0.0576	0.0608796	0.0522125	0.0704206	0.0672886	0.0578756	0.0776115	0.0783136	0.0677514	0.0898195	0.0778014	0.0674301	0.089089
Pancreas	6	0.0470553	0.0389986	0.0561627	0.0590718	0.0503637	0.0686985	0.0651812	0.0557444	0.0755725	0.0755077	0.0649767	0.0870242	0.0746943	0.0643927	0.085951
Pancreas	7	0.0458276	0.0377043	0.055058	0.0575686	0.0487602	0.0673505	0.0633908	0.0538723	0.0739183	0.0730341	0.0624767	0.0846283	0.071914	0.0616289	0.0832014
Pancreas	8	0.0448828	0.0366235	0.0543212	0.0563908	0.0474036	0.0664221	0.061943	0.0522683	0.0726945	0.0709291	0.0602729	0.0826855	0.069501	0.059168	0.0808938
Pancreas	9	0.0457984	0.0371561	0.0557061	0.0573638	0.0479709	0.0678773	0.0627479	0.052688	0.0739574	0.0711981	0.0602252	0.0833351	0.0693874	0.0588064	0.0810851
Pancreas	10	0.0436573	0.0348711	0.0538412	0.0547958	0.0451621	0.0656868	0.0598324	0.0495583	0.071388	0.0675288	0.056401	0.0799454	0.0654627	0.054778	0.0773809

## Sheet: 4. Survival by education
Cancer site	Year since diagnosis	None Survival	None LCI	None UCI	Secondary school Survival	Secondary school LCI	Secondary school UCI	Trades or registered apprenticeship Survival	Trades or registered apprenticeship LCI	Trades or registered apprenticeship UCI	College Survival	College LCI	College UCI	University, undergraduate Survival	University, undergraduate LCI	University, undergraduate UCI	University, graduate or medical Survival	University, graduate or medical LCI	University, graduate or medical UCI
All cancers	0	1	-	-	1	-	-	1	-	-	1	-	-	1	-	-	1	-	-
All cancers	1	0.806512	0.804602	0.808405	0.823911	0.821977	0.825826	0.828034	0.825686	0.830354	0.84251	0.8404	0.844594	0.863668	0.861717	0.865594	0.885577	0.882658	0.888428
All cancers	2	0.748682	0.746373	0.750973	0.768745	0.766349	0.771119	0.774446	0.771466	0.777393	0.791733	0.789044	0.794392	0.818968	0.816449	0.821456	0.847716	0.843811	0.851532
All cancers	3	0.717024	0.714469	0.719561	0.737177	0.734487	0.739844	0.744046	0.740655	0.747401	0.762048	0.758983	0.765081	0.792656	0.789763	0.795514	0.825471	0.820897	0.829941
All cancers	4	0.697227	0.69447	0.699964	0.716153	0.713222	0.71906	0.724084	0.72035	0.727779	0.741768	0.73839	0.74511	0.774605	0.771402	0.77777	0.810338	0.8052	0.815356
All cancers	5	0.682232	0.67929	0.685153	0.699481	0.69633	0.702607	0.70841	0.704359	0.712416	0.725403	0.72174	0.729027	0.759994	0.756506	0.76344	0.798152	0.792491	0.803677
All cancers	6	0.671222	0.668094	0.674329	0.686219	0.682848	0.689563	0.696156	0.69179	0.700474	0.712038	0.708093	0.715941	0.748032	0.744263	0.751756	0.788289	0.782111	0.794316
All cancers	7	0.662622	0.659304	0.665916	0.675059	0.671469	0.67862	0.686	0.681318	0.690629	0.700543	0.696318	0.704723	0.737724	0.733676	0.741722	0.779869	0.773175	0.786394
All cancers	8	0.654679	0.651161	0.658172	0.66435	0.66053	0.668138	0.676322	0.67131	0.681278	0.689392	0.684876	0.693859	0.727704	0.723365	0.731988	0.77171	0.764476	0.778755
All cancers	9	0.648216	0.644485	0.651919	0.654841	0.650784	0.658864	0.667867	0.662512	0.67316	0.679276	0.67446	0.684038	0.718597	0.71396	0.723174	0.764365	0.756576	0.771945
All cancers	10	0.64224	0.638277	0.646172	0.645557	0.641247	0.64983	0.659687	0.653965	0.66534	0.669277	0.664145	0.674351	0.709579	0.704626	0.714467	0.757124	0.748743	0.76527
Thyroid	0	1	-	-	1	-	-	1	-	-	1	-	-	1	-	-	1	-	-
Thyroid	1	0.989253	0.986575	0.991399	0.989722	0.987243	0.991722	0.989184	0.985871	0.991723	0.992211	0.989961	0.993959	0.993595	0.991685	0.995067	0.994753	0.991803	0.996644
Thyroid	2	0.987856	0.984328	0.990594	0.987855	0.98455	0.990456	0.987062	0.982378	0.990506	0.991034	0.987874	0.993373	0.992518	0.989819	0.994503	0.993881	0.989283	0.99651
Thyroid	3	0.986955	0.982647	0.990199	0.986436	0.982366	0.989572	0.985404	0.979366	0.989685	0.990209	0.986148	0.993084	0.991724	0.988247	0.994175	0.993242	0.986862	0.996529
Thyroid	4	0.985848	0.980682	0.98964	0.984771	0.979852	0.988497	0.983474	0.975892	0.988685	0.989219	0.984128	0.992683	0.990784	0.986416	0.993752	0.992484	0.983967	0.996485
Thyroid	5	0.984731	0.978718	0.989054	0.983116	0.977354	0.987421	0.981559	0.97244	0.987679	0.988227	0.982105	0.992263	0.989846	0.984586	0.993317	0.991727	0.981009	0.996407
Thyroid	6	0.983735	0.97688	0.988569	0.981586	0.974995	0.986451	0.979779	0.96914	0.986775	0.987326	0.980171	0.99191	0.988985	0.982837	0.992938	0.991033	0.978059	0.996349
Thyroid	7	0.98218	0.974208	0.987704	0.979362	0.97167	0.984982	0.977224	0.964565	0.985395	0.985969	0.977436	0.991289	0.987715	0.980386	0.992316	0.990007	0.974022	0.996175
Thyroid	8	0.980349	0.971136	0.986641	0.976819	0.967916	0.983272	0.974316	0.959441	0.983782	0.984393	0.974329	0.99053	0.986252	0.977621	0.991569	0.988823	0.969503	0.995929
Thyroid	9	0.980629	0.969944	0.98754	0.976067	0.965849	0.983254	0.973225	0.955882	0.983808	0.984283	0.972371	0.991083	0.985951	0.975808	0.99186	0.988598	0.964718	0.996345
Thyroid	10	0.983445	0.97049	0.99074	0.977368	0.965456	0.985204	0.974183	0.953566	0.985715	0.985903	0.971168	0.993134	0.987	0.974696	0.993341	0.989488	0.957458	0.997434
Testis	0	1	-	-	1	-	-	1	-	-	1	-	-	1	-	-	1	-	-
Testis	1	0.986114	0.975733	0.992072	0.988527	0.981061	0.99306	0.990224	0.980975	0.994989	0.985859	0.976598	0.991471	0.99228	0.985941	0.995767	0.997125	0.985507	0.999432
Testis	2	0.978487	0.964594	0.986965	0.982147	0.972098	0.988598	0.984812	0.971703	0.991873	0.977943	0.965127	0.986083	0.987968	0.978985	0.993125	0.995576	0.977745	0.999127
Testis	3	0.976963	0.961684	0.986193	0.980579	0.969544	0.987641	0.983614	0.968929	0.99139	0.975701	0.96163	0.984653	0.986881	0.976865	0.992577	0.995462	0.972816	0.99925
Testis	4	0.973997	0.956396	0.984551	0.977646	0.964894	0.985799	0.981329	0.963921	0.990379	0.971612	0.955373	0.981997	0.984854	0.973052	0.99151	0.995158	0.962948	0.999376
Testis	5	0.975568	0.956295	0.986402	0.978103	0.964335	0.986593	0.98211	0.962789	0.991443	0.971307	0.954051	0.982143	0.985086	0.972187	0.992028	0.996053	0.938167	0.999755
Testis	6	0.974476	0.953167	0.986159	0.976622	0.961483	0.985855	0.981111	0.959454	0.991252	0.968901	0.950027	0.980719	0.984032	0.969662	0.991625	0.996211	0.904628	0.999856
Testis	7	0.974591	0.951122	0.986868	0.976008	0.959569	0.985812	0.980914	0.956835	0.991619	0.967423	0.94714	0.980006	0.983552	0.967761	0.991642	0.996712	0.80651	0.99995
Testis	8	0.972349	0.945787	0.985992	0.973415	0.954935	0.984378	0.979037	0.951515	0.991009	0.963494	0.940819	0.977585	0.981729	0.963736	0.990836	0.996738	0.653976	0.999975
Testis	9	0.971303	0.941163	0.986117	0.971596	0.95096	0.983623	0.977922	0.946511	0.990974	0.960298	0.935266	0.975775	0.98041	0.960043	0.990446	0.997162	0.187586	0.999995
Testis	10	0.971442	0.93777	0.98702	0.970741	0.948158	0.983572	0.977639	0.94243	0.991411	0.958266	0.931284	0.974796	0.979741	0.957202	0.990469	0.997848	4.68157e-11	1
Prostate	0	1	-	-	1	-	-	1	-	-	1	-	-	1	-	-	1	-	-
Prostate	1	0.977829	0.975579	0.979875	0.981365	0.979242	0.983273	0.982252	0.980089	0.984183	0.984179	0.982117	0.986005	0.985892	0.984138	0.987453	0.985059	0.982978	0.986887
Prostate	2	0.962948	0.95971	0.96593	0.968792	0.965514	0.971763	0.970599	0.96725	0.97361	0.973512	0.970147	0.976502	0.976272	0.973436	0.978809	0.974248	0.970635	0.977421
Prostate	3	0.952773	0.948688	0.956541	0.960148	0.955798	0.964078	0.962944	0.958487	0.966931	0.966204	0.961584	0.970277	0.969571	0.965698	0.973013	0.966035	0.960937	0.970478
Prostate	4	0.944226	0.939296	0.948767	0.952855	0.947392	0.957763	0.956735	0.951118	0.96172	0.960055	0.954105	0.965248	0.963857	0.958892	0.968233	0.958562	0.951899	0.96432
Prostate	5	0.937699	0.931905	0.943016	0.94725	0.940627	0.953152	0.9523	0.945461	0.9583	0.95536	0.948007	0.961695	0.959393	0.95328	0.964722	0.952102	0.943808	0.959198
Prostate	6	0.932094	0.925352	0.938248	0.942407	0.934495	0.949389	0.948773	0.940564	0.955876	0.951332	0.942406	0.958904	0.955472	0.948075	0.961837	0.945874	0.93578	0.954421
Prostate	7	0.926919	0.919201	0.933927	0.937918	0.928661	0.946009	0.945655	0.936004	0.953887	0.94761	0.937036	0.95645	0.951804	0.943065	0.959232	0.939787	0.927829	0.949818
Prostate	8	0.918721	0.909903	0.926711	0.930853	0.920072	0.940227	0.940109	0.928825	0.949652	0.941682	0.929239	0.951994	0.946145	0.935879	0.954808	0.931534	0.917464	0.943281
Prostate	9	0.912953	0.902963	0.921959	0.925829	0.913422	0.936521	0.936724	0.923673	0.947607	0.93752	0.923068	0.949332	0.942008	0.930111	0.951932	0.9245	0.908219	0.937992
Prostate	10	0.90866	0.897337	0.918791	0.922035	0.90778	0.934168	0.934794	0.919697	0.947134	0.934438	0.917684	0.94788	0.938759	0.92501	0.950055	0.917895	0.899152	0.933285
Breast (female)	0	1	-	-	1	-	-	1	-	-	1	-	-	1	-	-	1	-	-
Breast (female)	1	0.978948	0.976924	0.980795	0.97865	0.976877	0.980288	0.976851	0.974454	0.979025	0.97871	0.976973	0.980317	0.97986	0.978264	0.98134	0.982685	0.980323	0.984766
Breast (female)	2	0.960736	0.957785	0.963484	0.959734	0.957084	0.962223	0.956162	0.95208	0.959904	0.959589	0.956847	0.962159	0.961604	0.959037	0.964014	0.966929	0.962597	0.970767
Breast (female)	3	0.943999	0.94024	0.947527	0.94199	0.938553	0.945241	0.936619	0.930906	0.941874	0.941449	0.937766	0.94492	0.944153	0.940667	0.947441	0.951815	0.94554	0.957384
Breast (female)	4	0.930156	0.925653	0.934397	0.926706	0.922538	0.930658	0.919531	0.912265	0.92622	0.925488	0.920917	0.929804	0.928597	0.924244	0.932709	0.938287	0.930151	0.945503
Breast (female)	5	0.916692	0.911445	0.921642	0.911633	0.906731	0.916289	0.902616	0.893783	0.910751	0.90964	0.904173	0.91481	0.913079	0.907851	0.918023	0.924754	0.914732	0.933641
Breast (female)	6	0.906594	0.900632	0.912215	0.899465	0.893862	0.904789	0.888612	0.87829	0.89811	0.896405	0.890084	0.902382	0.899868	0.893815	0.905595	0.91318	0.901371	0.923636
Breast (female)	7	0.898031	0.891349	0.904324	0.888532	0.882227	0.89452	0.875804	0.863997	0.886653	0.884223	0.87705	0.891003	0.88755	0.880677	0.89405	0.90235	0.88876	0.91436
Breast (female)	8	0.889277	0.881857	0.896258	0.877342	0.870322	0.884008	0.862708	0.849398	0.87493	0.871752	0.863711	0.879353	0.874931	0.867225	0.88222	0.891233	0.875829	0.904832
Breast (female)	9	0.880996	0.872774	0.888722	0.866238	0.858451	0.873629	0.849543	0.834631	0.863222	0.859154	0.850185	0.867628	0.86206	0.853468	0.870187	0.879858	0.862521	0.895144
Breast (female)	10	0.873435	0.864397	0.881913	0.855718	0.847161	0.863834	0.836957	0.820456	0.852081	0.847063	0.837171	0.856407	0.849624	0.840154	0.858581	0.868837	0.849582	0.885796
Melanoma	0	1	-	-	1	-	-	1	-	-	1	-	-	1	-	-	1	-	-
Melanoma	1	0.968875	0.964354	0.972831	0.971101	0.967153	0.97458	0.975376	0.971042	0.979069	0.974923	0.971105	0.978242	0.976218	0.972831	0.979188	0.980939	0.97664	0.984453
Melanoma	2	0.945675	0.938891	0.951724	0.949119	0.943126	0.954496	0.956914	0.949911	0.962956	0.955652	0.949539	0.96104	0.957697	0.952287	0.962505	0.966189	0.958696	0.972343
Melanoma	3	0.927721	0.918798	0.935697	0.931436	0.923507	0.938571	0.942562	0.93291	0.950862	0.939898	0.931539	0.947265	0.94218	0.934808	0.948743	0.954044	0.943309	0.962786
Melanoma	4	0.916564	0.9059	0.926068	0.919867	0.91036	0.928406	0.933615	0.921739	0.943744	0.929393	0.919172	0.938366	0.931527	0.922543	0.939504	0.945889	0.93242	0.956736
Melanoma	5	0.905637	0.893225	0.916675	0.908467	0.897374	0.918415	0.924831	0.910684	0.936815	0.919007	0.906901	0.9296	0.920958	0.91035	0.93036	0.937801	0.921546	0.950778
Melanoma	6	0.898094	0.883843	0.910686	0.899835	0.887088	0.911216	0.918755	0.902183	0.932624	0.910911	0.896835	0.923149	0.912347	0.900059	0.923189	0.931446	0.912243	0.94657
Melanoma	7	0.89323	0.876932	0.907484	0.893276	0.878715	0.906183	0.914833	0.895525	0.930711	0.904487	0.888238	0.918483	0.905084	0.890968	0.917459	0.926352	0.903875	0.943738
Melanoma	8	0.888819	0.870488	0.9047	0.887183	0.870854	0.901565	0.911274	0.889252	0.929092	0.898483	0.880108	0.914181	0.898248	0.882352	0.912104	0.921579	0.895889	0.941139
Melanoma	9	0.884419	0.863921	0.902005	0.881001	0.862805	0.89693	0.907718	0.882799	0.927558	0.892366	0.871761	0.909834	0.891251	0.873496	0.906648	0.916705	0.887626	0.938521
Melanoma	10	0.885519	0.862563	0.904853	0.87934	0.859087	0.896858	0.908614	0.88037	0.930454	0.890029	0.866976	0.909297	0.887516	0.867772	0.904475	0.914738	0.881883	0.938771
Hodgkin Lymphoma	0	1	-	-	1	-	-	1	-	-	1	-	-	1	-	-	1	-	-
Hodgkin Lymphoma	1	0.951729	0.939057	0.96182	0.94724	0.933335	0.95831	0.955627	0.940488	0.966983	0.959054	0.945667	0.969196	0.968849	0.958211	0.976812	0.973239	0.954141	0.984448
Hodgkin Lymphoma	2	0.936051	0.920019	0.948959	0.929111	0.911408	0.943386	0.940903	0.920974	0.955926	0.945243	0.927643	0.958658	0.95804	0.944002	0.968617	0.964288	0.937855	0.9796
Hodgkin Lymphoma	3	0.923301	0.904643	0.938432	0.91426	0.893582	0.931076	0.928879	0.905032	0.946913	0.933929	0.912899	0.95002	0.949127	0.932324	0.961843	0.956942	0.924329	0.975682
Hodgkin Lymphoma	4	0.91505	0.894435	0.931794	0.904001	0.881012	0.922744	0.920917	0.893971	0.94124	0.926313	0.902594	0.944433	0.94297	0.924003	0.957313	0.95208	0.91431	0.973442
Hodgkin Lymphoma	5	0.907981	0.88543	0.926278	0.894613	0.869268	0.915285	0.913931	0.883765	0.93655	0.919519	0.892994	0.939691	0.937343	0.916121	0.953332	0.947823	0.904443	0.971814
Hodgkin Lymphoma	6	0.901001	0.876608	0.920791	0.885582	0.858089	0.908036	0.90709	0.873966	0.931847	0.9129	0.883765	0.935001	0.931895	0.908584	0.949426	0.943633	0.895026	0.970104
Hodgkin Lymphoma	7	0.894212	0.867764	0.915629	0.876347	0.846499	0.900733	0.900308	0.863793	0.927444	0.906256	0.874163	0.930489	0.926322	0.900663	0.945553	0.939484	0.884742	0.96868
Hodgkin Lymphoma	8	0.889585	0.861238	0.912436	0.869252	0.837278	0.895338	0.89547	0.855765	0.924724	0.901375	0.866493	0.927524	0.922062	0.894233	0.942803	0.936545	0.875785	0.968116
Hodgkin Lymphoma	9	0.883324	0.852871	0.907816	0.860504	0.826253	0.888462	0.889142	0.846002	0.920762	0.895126	0.857204	0.923427	0.916755	0.886561	0.939188	0.932664	0.865452	0.96693
Hodgkin Lymphoma	10	0.875534	0.842606	0.901975	0.84987	0.813009	0.880005	0.881327	0.834157	0.915755	0.887443	0.845963	0.918292	0.910263	0.877255	0.934724	0.927846	0.853009	0.965338
Uterus	0	1	-	-	1	-	-	1	-	-	1	-	-	1	-	-	1	-	-
Uterus	1	0.92779	0.920303	0.934599	0.937419	0.930867	0.943369	0.938301	0.928083	0.947108	0.939238	0.932242	0.945533	0.939345	0.932385	0.945609	0.937647	0.924675	0.948448
Uterus	2	0.879414	0.868962	0.889086	0.894638	0.885225	0.903321	0.89591	0.879642	0.910092	0.897055	0.886501	0.90668	0.897045	0.886517	0.906648	0.893983	0.872826	0.911799
Uterus	3	0.84926	0.836661	0.86097	0.866946	0.855426	0.877615	0.868141	0.847239	0.886377	0.868702	0.855494	0.880788	0.868288	0.855107	0.880355	0.863902	0.836607	0.886948
Uterus	4	0.831789	0.817546	0.845028	0.850037	0.8369	0.862205	0.850894	0.82637	0.872226	0.850462	0.835232	0.8644	0.849507	0.834311	0.863425	0.843906	0.81196	0.87086
Uterus	5	0.820611	0.804818	0.835261	0.838331	0.823686	0.851872	0.838665	0.81074	0.862822	0.836902	0.819808	0.852524	0.835277	0.818233	0.850871	0.82842	0.792252	0.858858
Uterus	6	0.81464	0.797369	0.830598	0.830998	0.81492	0.845815	0.830671	0.799527	0.857414	0.827343	0.808521	0.844497	0.824961	0.806213	0.842076	0.816841	0.776812	0.850389
Uterus	7	0.813629	0.79478	0.830935	0.827626	0.810041	0.843744	0.826435	0.791908	0.855761	0.821151	0.800559	0.839835	0.817851	0.797377	0.836473	0.808344	0.764432	0.844909
Uterus	8	0.807915	0.787447	0.826635	0.820339	0.801179	0.837844	0.818428	0.780372	0.850528	0.811458	0.788994	0.83179	0.807351	0.785049	0.827599	0.796526	0.748549	0.836358
Uterus	9	0.809225	0.786962	0.82942	0.818654	0.797801	0.837579	0.81573	0.77386	0.850602	0.806514	0.782101	0.828499	0.801372	0.777194	0.823231	0.789045	0.736916	0.832031
Uterus	10	0.809137	0.784835	0.830995	0.815511	0.792725	0.836057	0.811519	0.765336	0.849514	0.799928	0.773321	0.823775	0.793689	0.767404	0.817365	0.779746	0.723	0.826273
Bladder	0	1	-	-	1	-	-	1	-	-	1	-	-	1	-	-	1	-	-
Bladder	1	0.903174	0.897046	0.908957	0.910085	0.903727	0.916042	0.913753	0.906823	0.920191	0.91353	0.90626	0.920261	0.921568	0.914757	0.927857	0.935646	0.926263	0.943871
Bladder	2	0.85798	0.84972	0.865822	0.866578	0.85756	0.875067	0.872927	0.862861	0.882305	0.871007	0.86024	0.881003	0.882533	0.87237	0.891938	0.903864	0.888997	0.916835
Bladder	3	0.83189	0.822021	0.841267	0.840284	0.829171	0.850741	0.849067	0.836484	0.860764	0.844805	0.831218	0.857393	0.858222	0.845355	0.870102	0.88445	0.864998	0.90126
Bladder	4	0.809933	0.798622	0.820682	0.817794	0.804762	0.83005	0.828867	0.813953	0.842704	0.822242	0.806052	0.837219	0.837185	0.821818	0.851349	0.867707	0.843926	0.888107
Bladder	5	0.792163	0.7794	0.804283	0.798929	0.783965	0.812983	0.812369	0.795085	0.828356	0.803048	0.784235	0.820414	0.819158	0.801278	0.835597	0.853568	0.825363	0.87756
Bladder	6	0.779079	0.764825	0.79259	0.784155	0.767227	0.800017	0.80005	0.780322	0.818218	0.787679	0.766204	0.807437	0.804579	0.784157	0.823291	0.842442	0.809693	0.870012
Bladder	7	0.763016	0.747213	0.777983	0.766601	0.747631	0.784357	0.784993	0.762699	0.805466	0.769626	0.74539	0.791886	0.787495	0.764427	0.808595	0.829132	0.791614	0.860496
Bladder	8	0.753507	0.73608	0.76997	0.754827	0.733765	0.774487	0.775833	0.750879	0.798632	0.757008	0.729964	0.781759	0.775358	0.749612	0.798822	0.820177	0.777759	0.855259
Bladder	9	0.740164	0.720993	0.758246	0.739422	0.716141	0.761124	0.763145	0.735337	0.788462	0.740862	0.710854	0.768278	0.759925	0.731342	0.785925	0.808382	0.760719	0.847509
Bladder	10	0.727875	0.706844	0.747677	0.724835	0.699246	0.748651	0.75137	0.720562	0.779316	0.725434	0.692367	0.755594	0.745106	0.71359	0.77372	0.797151	0.744019	0.840444
Cervix	0	1	-	-	1	-	-	1	-	-	1	-	-	1	-	-	1	-	-
Cervix	1	0.904489	0.889251	0.917728	0.906686	0.891969	0.91949	0.921189	0.90068	0.93761	0.92475	0.910415	0.936872	0.924582	0.909428	0.937288	0.943371	0.91099	0.964202
Cervix	2	0.838695	0.817408	0.857721	0.841807	0.820869	0.860509	0.865556	0.833557	0.891804	0.871426	0.849915	0.890055	0.870896	0.847816	0.890705	0.902424	0.849075	0.937601
Cervix	3	0.801212	0.77656	0.82346	0.803722	0.779308	0.825743	0.832428	0.793592	0.864585	0.83954	0.813787	0.862037	0.838222	0.810496	0.86224	0.877388	0.811218	0.921474
Cervix	4	0.778482	0.751722	0.802746	0.780039	0.753492	0.804108	0.811622	0.7684	0.847585	0.819454	0.790997	0.844423	0.817342	0.786684	0.844038	0.861364	0.786856	0.911273
Cervix	5	0.760746	0.732206	0.786699	0.761008	0.732674	0.786788	0.794756	0.747824	0.833933	0.803128	0.772374	0.830191	0.800097	0.766984	0.829038	0.848145	0.766519	0.903009
Cervix	6	0.752424	0.722352	0.779749	0.750164	0.720327	0.777323	0.784869	0.734816	0.8266	0.793457	0.760805	0.822181	0.788949	0.753902	0.819613	0.839876	0.752399	0.898494
Cervix	7	0.743563	0.71214	0.772121	0.739435	0.708309	0.7678	0.775152	0.722375	0.819163	0.783978	0.749656	0.814189	0.778345	0.741595	0.810549	0.831885	0.73923	0.893931
Cervix	8	0.739332	0.706743	0.768908	0.733019	0.700815	0.762361	0.769183	0.714115	0.81503	0.778098	0.742379	0.809513	0.771227	0.733119	0.804633	0.826679	0.729765	0.891366
Cervix	9	0.735513	0.701808	0.766061	0.727085	0.693851	0.757361	0.763642	0.706371	0.811249	0.772635	0.735575	0.805203	0.764572	0.725166	0.799126	0.821813	0.720816	0.889018
Cervix	10	0.733791	0.698552	0.765621	0.722019	0.687419	0.753497	0.758697	0.698485	0.808545	0.767681	0.728854	0.80172	0.757796	0.716763	0.793757	0.817066	0.710777	0.887308
Kidney & Renal Pelvis	0	1	-	-	1	-	-	1	-	-	1	-	-	1	-	-	1	-	-
Kidney & Renal Pelvis	1	0.852278	0.843175	0.860897	0.867072	0.857676	0.875893	0.870844	0.859916	0.880979	0.873128	0.86265	0.882862	0.88489	0.874814	0.894204	0.907041	0.891367	0.920555
Kidney & Renal Pelvis	2	0.807752	0.796566	0.818395	0.824776	0.812852	0.836018	0.83016	0.815985	0.843351	0.831774	0.818196	0.844437	0.846269	0.833098	0.85849	0.876187	0.854775	0.894638
Kidney & Renal Pelvis	3	0.782294	0.769655	0.794335	0.799295	0.785558	0.812261	0.805966	0.789433	0.821352	0.806302	0.790477	0.821071	0.82191	0.806517	0.836206	0.857129	0.831418	0.879207
Kidney & Renal Pelvis	4	0.763056	0.749127	0.776331	0.779206	0.763829	0.793721	0.787089	0.768401	0.804467	0.785876	0.768009	0.80255	0.802034	0.784634	0.818196	0.841823	0.812122	0.867216
Kidney & Renal Pelvis	5	0.748156	0.732951	0.76264	0.762743	0.745755	0.778771	0.771839	0.751018	0.791168	0.768784	0.748914	0.787312	0.785062	0.765716	0.803021	0.829032	0.79538	0.857651
Kidney & Renal Pelvis	6	0.73549	0.718942	0.751239	0.747983	0.729312	0.76558	0.758341	0.735284	0.779699	0.753176	0.731222	0.773623	0.769296	0.74795	0.789096	0.817365	0.779567	0.849315
Kidney & Renal Pelvis	7	0.722237	0.704412	0.739195	0.732952	0.712687	0.752046	0.744479	0.719305	0.767772	0.737429	0.713506	0.759703	0.753501	0.730268	0.77505	0.805479	0.763715	0.840639
Kidney & Renal Pelvis	8	0.712802	0.693656	0.730993	0.721132	0.699259	0.741719	0.73384	0.706523	0.759063	0.724647	0.698762	0.748722	0.740317	0.715225	0.763576	0.795895	0.750143	0.834205
Kidney & Renal Pelvis	9	0.700655	0.680042	0.720226	0.706625	0.682983	0.728868	0.72061	0.690926	0.747981	0.709193	0.68115	0.735267	0.724562	0.697421	0.749721	0.784176	0.733994	0.826023
Kidney & Renal Pelvis	10	0.690175	0.668024	0.711182	0.693455	0.667995	0.717393	0.708735	0.676612	0.738305	0.694946	0.664717	0.72304	0.709836	0.680635	0.736902	0.77337	0.718665	0.818791
Non-Hodgkin Lymphoma	0	1	-	-	1	-	-	1	-	-	1	-	-	1	-	-	1	-	-
Non-Hodgkin Lymphoma	1	0.813233	0.804628	0.821502	0.838455	0.829822	0.846691	0.837027	0.826505	0.846971	0.843821	0.834011	0.853103	0.860038	0.850981	0.868587	0.892363	0.87943	0.903985
Non-Hodgkin Lymphoma	2	0.767031	0.756735	0.776958	0.796499	0.785855	0.806682	0.795028	0.781817	0.807541	0.801711	0.789398	0.813392	0.82174	0.810295	0.832569	0.862926	0.845883	0.878222
Non-Hodgkin Lymphoma	3	0.740027	0.728501	0.751151	0.771065	0.75891	0.782697	0.769747	0.754493	0.784194	0.77531	0.76112	0.788778	0.797568	0.784321	0.810102	0.844617	0.824349	0.862744
Non-Hodgkin Lymphoma	4	0.718575	0.705913	0.730801	0.75034	0.736773	0.763325	0.749247	0.732064	0.765511	0.753321	0.737383	0.76845	0.777339	0.762406	0.791467	0.82943	0.806063	0.850248
Non-Hodgkin Lymphoma	5	0.699417	0.685672	0.712693	0.731598	0.71668	0.745875	0.730746	0.711706	0.748759	0.733255	0.715652	0.749966	0.758813	0.74226	0.77447	0.815525	0.789131	0.83896
Non-Hodgkin Lymphoma	6	0.67828	0.663448	0.692618	0.711057	0.694768	0.726656	0.710425	0.689497	0.73023	0.711488	0.6922	0.729814	0.738665	0.720459	0.755895	0.800194	0.770665	0.826358
Non-Hodgkin Lymphoma	7	0.662077	0.646157	0.67747	0.694743	0.677101	0.711636	0.694398	0.671615	0.71595	0.693659	0.67274	0.713538	0.722082	0.702271	0.740828	0.787775	0.755167	0.816579
Non-Hodgkin Lymphoma	8	0.64633	0.629254	0.662843	0.67867	0.659595	0.696934	0.678645	0.653908	0.702036	0.675922	0.653311	0.697416	0.705529	0.684049	0.725855	0.775395	0.73953	0.806979
Non-Hodgkin Lymphoma	9	0.627536	0.609351	0.645136	0.659964	0.639506	0.679568	0.6602	0.633597	0.685375	0.655834	0.631603	0.678896	0.686753	0.663652	0.708632	0.760991	0.721912	0.795372
Non-Hodgkin Lymphoma	10	0.612312	0.592906	0.6311	0.644192	0.622259	0.665213	0.644769	0.616175	0.671829	0.638312	0.612391	0.663003	0.670294	0.645501	0.693783	0.748586	0.706113	0.785871
Colorectal	0	1	-	-	1	-	-	1	-	-	1	-	-	1	-	-	1	-	-
Colorectal	1	0.844845	0.840188	0.849378	0.847852	0.842896	0.852666	0.852252	0.846316	0.857978	0.858269	0.852727	0.86362	0.864159	0.85864	0.86948	0.879881	0.871178	0.888035
Colorectal	2	0.780705	0.774766	0.786511	0.782006	0.775475	0.788375	0.788482	0.780358	0.796346	0.795302	0.787702	0.802665	0.803068	0.795445	0.810442	0.825	0.812359	0.836877
Colorectal	3	0.735587	0.728733	0.7423	0.734393	0.726711	0.741899	0.742443	0.732674	0.751918	0.74908	0.73994	0.757954	0.757909	0.748704	0.766832	0.784052	0.768375	0.79881
Colorectal	4	0.706067	0.698475	0.713509	0.701578	0.692976	0.709992	0.710887	0.699788	0.721662	0.71652	0.706149	0.7266	0.725798	0.715331	0.735955	0.754691	0.736569	0.771766
Colorectal	5	0.687766	0.67949	0.695879	0.679201	0.669774	0.688425	0.68961	0.677315	0.701546	0.693584	0.682122	0.704727	0.702883	0.691309	0.714117	0.73357	0.713308	0.752658
Colorectal	6	0.67411	0.665155	0.682886	0.661134	0.650909	0.671141	0.672577	0.659124	0.685633	0.674624	0.662119	0.686782	0.683768	0.671142	0.696024	0.715848	0.693557	0.736838
Colorectal	7	0.663358	0.653706	0.672813	0.645682	0.63466	0.656468	0.658129	0.643518	0.672303	0.658054	0.644518	0.671214	0.666926	0.653266	0.680187	0.700151	0.675871	0.723001
Colorectal	8	0.658478	0.648084	0.668648	0.635412	0.623573	0.64699	0.648847	0.633048	0.664158	0.646216	0.631644	0.660376	0.654598	0.63991	0.66885	0.688554	0.662313	0.713217
Colorectal	9	0.655982	0.644789	0.666918	0.627105	0.614416	0.639508	0.641542	0.624499	0.658036	0.636131	0.620492	0.651318	0.643925	0.628188	0.659189	0.678452	0.650212	0.704953
Colorectal	10	0.651898	0.639825	0.663679	0.616981	0.603377	0.630271	0.632476	0.614096	0.650245	0.624229	0.607454	0.640513	0.631451	0.614598	0.647792	0.666651	0.636281	0.69512
Head & Neck	0	1	-	-	1	-	-	1	-	-	1	-	-	1	-	-	1	-	-
Head & Neck	1	0.861073	0.851954	0.869674	0.865279	0.855878	0.874112	0.869391	0.858688	0.879341	0.877072	0.86655	0.88682	0.88964	0.879364	0.899091	0.91472	0.899968	0.927384
Head & Neck	2	0.786452	0.774413	0.797935	0.791185	0.778353	0.803371	0.797256	0.782172	0.811424	0.808112	0.793039	0.822213	0.827173	0.812201	0.841071	0.865626	0.842811	0.885357
Head & Neck	3	0.744959	0.731195	0.758139	0.748389	0.733487	0.762599	0.755468	0.737689	0.772235	0.767395	0.749492	0.784208	0.790194	0.772242	0.806912	0.836446	0.808273	0.86084
Head & Neck	4	0.716589	0.701518	0.731052	0.718124	0.701643	0.733874	0.725853	0.706006	0.744612	0.738089	0.717996	0.757002	0.763553	0.74328	0.782467	0.815409	0.782934	0.843518
Head & Neck	5	0.695405	0.679093	0.711074	0.694231	0.676273	0.711415	0.702426	0.680645	0.723037	0.714392	0.692241	0.735266	0.742059	0.719618	0.763011	0.798545	0.761937	0.830161
Head & Neck	6	0.676341	0.658822	0.693182	0.672279	0.652892	0.690853	0.680874	0.657225	0.703276	0.692405	0.668267	0.715178	0.722088	0.697544	0.745019	0.782849	0.742157	0.81792
Head & Neck	7	0.658492	0.639813	0.676461	0.65157	0.630824	0.67147	0.660518	0.635086	0.684639	0.671558	0.645528	0.696147	0.703101	0.67654	0.727936	0.767858	0.72319	0.806298
Head & Neck	8	0.644222	0.624329	0.663362	0.633907	0.611779	0.65515	0.643125	0.615892	0.668975	0.653359	0.625439	0.679756	0.686572	0.657985	0.713312	0.754915	0.70619	0.79674
Head & Neck	9	0.627599	0.606494	0.64792	0.614127	0.590634	0.636712	0.62364	0.594618	0.651227	0.633194	0.6034	0.661411	0.66813	0.637509	0.696807	0.740262	0.687386	0.785611
Head & Neck	10	0.607706	0.585428	0.629191	0.59149	0.566687	0.615388	0.601329	0.57059	0.630623	0.610407	0.578806	0.640416	0.647115	0.614495	0.677734	0.723281	0.666241	0.772264
Leukemia	0	1	-	-	1	-	-	1	-	-	1	-	-	1	-	-	1	-	-
Leukemia	1	0.749019	0.736787	0.76078	0.763425	0.750296	0.775971	0.766076	0.749915	0.78135	0.78543	0.770555	0.79947	0.789501	0.774731	0.80343	0.825848	0.804932	0.844743
Leukemia	2	0.691212	0.676963	0.704976	0.705925	0.690278	0.72095	0.709624	0.690009	0.728253	0.731456	0.713302	0.748671	0.736135	0.718081	0.753239	0.780246	0.753806	0.804224
Leukemia	3	0.66184	0.646214	0.676959	0.67494	0.657584	0.691634	0.679542	0.657563	0.700447	0.701614	0.681221	0.720982	0.706437	0.68615	0.725687	0.754522	0.724244	0.78199
Leukemia	4	0.639522	0.62261	0.655898	0.650422	0.631504	0.668638	0.655915	0.631757	0.678911	0.677605	0.655161	0.69894	0.682445	0.660116	0.703652	0.733551	0.699711	0.764238
Leukemia	5	0.617675	0.599582	0.635216	0.62666	0.606334	0.646262	0.632944	0.606795	0.657872	0.654339	0.630022	0.677488	0.659204	0.635014	0.682212	0.713113	0.675965	0.746824
Leukemia	6	0.599382	0.580046	0.618141	0.605951	0.584178	0.626971	0.613068	0.584883	0.639963	0.633748	0.607531	0.658732	0.638556	0.612478	0.663388	0.694809	0.654315	0.731563
Leukemia	7	0.585574	0.565022	0.605518	0.589476	0.566308	0.61186	0.597405	0.567279	0.626167	0.617074	0.58906	0.643789	0.621763	0.593893	0.648319	0.679808	0.636159	0.719412
Leukemia	8	0.571154	0.549292	0.592379	0.572247	0.547606	0.596076	0.581015	0.548859	0.61174	0.599591	0.569701	0.628124	0.604148	0.574407	0.632516	0.663989	0.617019	0.706614
Leukemia	9	0.551488	0.528497	0.573844	0.550694	0.524779	0.57581	0.560135	0.526229	0.592616	0.578214	0.546688	0.608384	0.582743	0.551359	0.612751	0.644721	0.594742	0.690197
Leukemia	10	0.532364	0.508052	0.556043	0.529205	0.501882	0.555746	0.539399	0.503558	0.573823	0.556669	0.523367	0.58862	0.561115	0.527937	0.59292	0.625094	0.571833	0.673688
Ovary	0	1	-	-	1	-	-	1	-	-	1	-	-	1	-	-	1	-	-
Ovary	1	0.787586	0.771612	0.80259	0.797267	0.782498	0.811158	0.80926	0.785145	0.830966	0.810311	0.79446	0.825078	0.801631	0.784634	0.817447	0.810969	0.78181	0.836646
Ovary	2	0.663988	0.643365	0.683726	0.677462	0.658328	0.695785	0.694977	0.660826	0.726428	0.696297	0.67485	0.716641	0.683043	0.660065	0.704832	0.696423	0.654644	0.734205
Ovary	3	0.568341	0.545244	0.590737	0.583862	0.562311	0.604751	0.604749	0.564476	0.642537	0.606155	0.581358	0.62998	0.589893	0.563423	0.615341	0.605642	0.556213	0.651365
Ovary	4	0.504489	0.480175	0.528274	0.520387	0.497562	0.542693	0.542934	0.499207	0.584529	0.544131	0.517462	0.569985	0.525771	0.497462	0.553259	0.542351	0.488759	0.592787
Ovary	5	0.456031	0.430955	0.480737	0.471504	0.447868	0.494757	0.49492	0.44889	0.539216	0.495748	0.467831	0.523013	0.475672	0.446239	0.50449	0.492332	0.436174	0.545982
Ovary	6	0.42577	0.4002	0.45108	0.440353	0.416174	0.464244	0.464072	0.416582	0.510141	0.464454	0.43573	0.492649	0.443031	0.412964	0.47264	0.459285	0.401698	0.514896
Ovary	7	0.401988	0.375973	0.427841	0.41539	0.390726	0.439853	0.439185	0.390458	0.486782	0.439043	0.409623	0.468046	0.41632	0.385775	0.446553	0.431911	0.373277	0.489076
Ovary	8	0.388619	0.362074	0.41506	0.400473	0.375301	0.425499	0.424134	0.374217	0.473102	0.42335	0.393267	0.45309	0.399268	0.368281	0.430045	0.413903	0.354411	0.47229
Ovary	9	0.377155	0.350151	0.404112	0.38766	0.36206	0.413168	0.411177	0.360264	0.461323	0.409842	0.379201	0.44021	0.38463	0.353298	0.415845	0.398427	0.338293	0.457802
Ovary	10	0.366953	0.339509	0.394402	0.376177	0.350179	0.402134	0.399532	0.347704	0.450773	0.397679	0.36652	0.428635	0.371443	0.339819	0.403043	0.384441	0.323793	0.444673
Multiple Myeloma	0	1	-	-	1	-	-	1	-	-	1	-	-	1	-	-	1	-	-
Multiple Myeloma	1	0.759522	0.743128	0.775034	0.76678	0.749061	0.783434	0.782895	0.762086	0.802127	0.7848	0.765578	0.802654	0.80294	0.785067	0.819503	0.832809	0.806823	0.855617
Multiple Myeloma	2	0.662373	0.642376	0.681543	0.669328	0.647057	0.690546	0.690795	0.663589	0.716292	0.69256	0.667567	0.71609	0.716803	0.693285	0.73887	0.757984	0.721649	0.790281
Multiple Myeloma	3	0.586303	0.563921	0.607963	0.591996	0.566648	0.616396	0.616988	0.585241	0.647079	0.618344	0.589251	0.64603	0.646665	0.619037	0.672846	0.69605	0.651638	0.735981
Multiple Myeloma	4	0.517969	0.4941	0.54128	0.52286	0.495535	0.549432	0.550342	0.515481	0.583776	0.551435	0.519502	0.582159	0.582789	0.552193	0.612075	0.638594	0.587904	0.684779
Multiple Myeloma	5	0.448464	0.423724	0.472873	0.452849	0.42428	0.480954	0.482122	0.445089	0.518132	0.483051	0.44914	0.516094	0.516781	0.48389	0.548629	0.578027	0.522084	0.629842
Multiple Myeloma	6	0.388814	0.36364	0.413893	0.392265	0.363052	0.42133	0.422427	0.384101	0.460205	0.423067	0.387944	0.457724	0.458136	0.423625	0.491934	0.523171	0.463163	0.579667
Multiple Myeloma	7	0.337665	0.312585	0.362893	0.340545	0.311413	0.369858	0.370878	0.332244	0.409483	0.371347	0.335868	0.406797	0.406973	0.371675	0.441931	0.474288	0.411804	0.534104
Multiple Myeloma	8	0.301913	0.276803	0.327373	0.303591	0.274581	0.333057	0.333695	0.294892	0.372909	0.333794	0.29811	0.369823	0.369356	0.333519	0.405183	0.43781	0.373455	0.500251
Multiple Myeloma	9	0.269745	0.244691	0.295363	0.270221	0.241535	0.299646	0.299813	0.261154	0.339344	0.29954	0.263943	0.335879	0.334695	0.298583	0.37115	0.403653	0.337973	0.468283
Multiple Myeloma	10	0.234825	0.21031	0.260162	0.234663	0.206855	0.263535	0.263317	0.22551	0.302543	0.262853	0.227987	0.298928	0.297208	0.261426	0.333769	0.365915	0.299955	0.431972
Stomach	0	1	-	-	1	-	-	1	-	-	1	-	-	1	-	-	1	-	-
Stomach	1	0.50203	0.484387	0.519399	0.491601	0.470061	0.512763	0.522624	0.497047	0.547542	0.502203	0.475072	0.528688	0.542975	0.515488	0.569603	0.583723	0.53796	0.626607
Stomach	2	0.369801	0.351777	0.387821	0.356234	0.334215	0.378296	0.390519	0.363334	0.417586	0.366973	0.338701	0.395252	0.410701	0.380995	0.440144	0.456352	0.404902	0.506264
Stomach	3	0.32483	0.306851	0.342921	0.308492	0.286695	0.330523	0.343868	0.316449	0.371428	0.318561	0.290433	0.347007	0.361736	0.331746	0.391769	0.408009	0.355218	0.460033
Stomach	4	0.302501	0.284363	0.32082	0.282865	0.261124	0.304961	0.319434	0.291688	0.347484	0.292136	0.264022	0.320768	0.334346	0.304141	0.364792	0.380616	0.326911	0.434067
Stomach	5	0.288265	0.269834	0.306929	0.265229	0.243437	0.287473	0.30303	0.274863	0.33163	0.273704	0.245519	0.302571	0.314893	0.284461	0.345727	0.36099	0.306464	0.415686
Stomach	6	0.281159	0.262252	0.300339	0.254418	0.232392	0.276971	0.293656	0.264876	0.322966	0.262102	0.233658	0.291353	0.302322	0.27154	0.33363	0.348219	0.29277	0.40415
Stomach	7	0.274669	0.255246	0.294408	0.244265	0.221994	0.267144	0.284894	0.255472	0.31495	0.251173	0.222477	0.280808	0.290407	0.259281	0.322186	0.336055	0.279716	0.39321
Stomach	8	0.269552	0.24951	0.289954	0.235312	0.212747	0.258567	0.2774	0.247238	0.308304	0.241432	0.212436	0.2715	0.279659	0.248151	0.311953	0.325028	0.267758	0.383457
Stomach	9	0.270387	0.249433	0.29173	0.231492	0.208379	0.255361	0.275512	0.244272	0.30757	0.236769	0.207177	0.267541	0.274077	0.241937	0.307101	0.319261	0.260692	0.379223
Stomach	10	0.266142	0.244431	0.288297	0.223367	0.199935	0.247648	0.268823	0.236744	0.301847	0.227881	0.197978	0.259116	0.26418	0.231642	0.297751	0.309037	0.249537	0.370319
Brain & Central Nervous System	0	1	-	-	1	-	-	1	-	-	1	-	-	1	-	-	1	-	-
Brain & Central Nervous System	1	0.497358	0.47342	0.520809	0.483214	0.45977	0.506239	0.468718	0.437584	0.499206	0.4935	0.466888	0.519529	0.523414	0.496929	0.54919	0.541664	0.497869	0.583336
Brain & Central Nervous System	2	0.305211	0.281283	0.329439	0.289879	0.267091	0.313019	0.27539	0.245269	0.306273	0.300289	0.273939	0.327036	0.331876	0.304549	0.359417	0.351966	0.305349	0.398855
Brain & Central Nervous System	3	0.234766	0.212587	0.257615	0.219457	0.198594	0.241019	0.206312	0.179	0.235021	0.228909	0.204665	0.254011	0.258657	0.232909	0.285092	0.27817	0.233647	0.324319
Brain & Central Nervous System	4	0.202235	0.181227	0.224094	0.186604	0.167013	0.207065	0.174516	0.149049	0.20168	0.195249	0.172458	0.219121	0.223427	0.198887	0.248899	0.242401	0.199631	0.287531
Brain & Central Nervous System	5	0.181219	0.16105	0.202365	0.165022	0.146394	0.184636	0.153846	0.129766	0.179823	0.172935	0.151278	0.195827	0.199747	0.176188	0.224411	0.218284	0.176959	0.262498
Brain & Central Nervous System	6	0.167651	0.148025	0.188343	0.150819	0.132885	0.169821	0.140366	0.11726	0.165507	0.158136	0.137297	0.180315	0.18387	0.161049	0.207916	0.20209	0.161848	0.245596
Brain & Central Nervous System	7	0.156335	0.137176	0.176643	0.138885	0.121572	0.157334	0.129101	0.106864	0.153492	0.145644	0.125551	0.167168	0.170361	0.148223	0.193828	0.188274	0.14905	0.231097
Brain & Central Nervous System	8	0.146908	0.128143	0.166896	0.128874	0.112121	0.146823	0.119697	0.0982308	0.143419	0.135124	0.1157	0.156056	0.158901	0.13739	0.181832	0.176525	0.138242	0.218703
Brain & Central Nervous System	9	0.140107	0.121564	0.159942	0.121272	0.104931	0.138862	0.112647	0.0917412	0.135899	0.127041	0.108124	0.147534	0.150011	0.128975	0.172543	0.167444	0.129864	0.209175
Brain & Central Nervous System	10	0.134067	0.115703	0.153791	0.114461	0.098501	0.13172	0.106356	0.0859639	0.129177	0.119776	0.101333	0.139858	0.141974	0.121388	0.16413	0.159222	0.122297	0.200541
Liver	0	1	-	-	1	-	-	1	-	-	1	-	-	1	-	-	1	-	-
Liver	1	0.424411	0.399858	0.448729	0.46777	0.438847	0.496138	0.441204	0.406067	0.475731	0.439952	0.402377	0.476842	0.507109	0.468826	0.544075	0.58149	0.517837	0.639768
Liver	2	0.319804	0.295908	0.343922	0.362994	0.333753	0.392267	0.335759	0.300793	0.371036	0.333347	0.295948	0.37113	0.403287	0.363274	0.442907	0.484581	0.414555	0.550979
Liver	3	0.250794	0.228248	0.273917	0.29153	0.263226	0.320364	0.265143	0.231868	0.299486	0.261782	0.226321	0.298511	0.330412	0.290788	0.370508	0.413628	0.341348	0.484303
Liver	4	0.210847	0.189404	0.2331	0.248778	0.221472	0.276957	0.223514	0.191794	0.256811	0.219228	0.185669	0.254643	0.285525	0.246778	0.325373	0.368495	0.295673	0.441341
Liver	5	0.188768	0.167984	0.210511	0.224519	0.197866	0.252265	0.20013	0.16946	0.232694	0.195098	0.162833	0.229585	0.259449	0.221399	0.299009	0.341706	0.268828	0.415726
Liver	6	0.170322	0.150122	0.191622	0.203894	0.177858	0.231228	0.180399	0.150713	0.212276	0.174652	0.143637	0.208221	0.236931	0.199617	0.27614	0.318172	0.245427	0.39316
Liver	7	0.15578	0.136028	0.176764	0.187353	0.161827	0.214365	0.164686	0.135833	0.195992	0.158291	0.128377	0.191049	0.218597	0.181943	0.257494	0.298713	0.226193	0.374484
Liver	8	0.139312	0.120297	0.1597	0.168884	0.144192	0.195269	0.147269	0.119656	0.17761	0.140653	0.112248	0.172193	0.198388	0.162841	0.236558	0.276736	0.205246	0.352665
Liver	9	0.130604	0.111798	0.1509	0.158619	0.134219	0.18487	0.137651	0.11056	0.167682	0.130532	0.102915	0.161496	0.186656	0.15163	0.224572	0.263905	0.192664	0.340397
Liver	10	0.124693	0.105868	0.145124	0.151314	0.126965	0.177663	0.130833	0.103972	0.160838	0.123097	0.0959916	0.153745	0.177978	0.143225	0.215858	0.2544	0.183055	0.331701
Lung & Bronchus	0	1	-	-	1	-	-	1	-	-	1	-	-	1	-	-	1	-	-
Lung & Bronchus	1	0.405612	0.399424	0.411788	0.416572	0.409002	0.424122	0.422775	0.41318	0.432335	0.430386	0.420325	0.440404	0.470763	0.458966	0.482464	0.508759	0.484702	0.532283
Lung & Bronchus	2	0.281559	0.275695	0.287449	0.290598	0.283285	0.297946	0.29718	0.287734	0.306678	0.303895	0.293946	0.313897	0.345122	0.332958	0.357313	0.385153	0.359408	0.410815
Lung & Bronchus	3	0.228819	0.223247	0.234435	0.235698	0.228734	0.242726	0.242405	0.23333	0.251582	0.247967	0.238403	0.257637	0.287977	0.27601	0.300043	0.32749	0.301664	0.353531
Lung & Bronchus	4	0.200797	0.195398	0.206251	0.205719	0.198997	0.212523	0.212577	0.203764	0.221521	0.217081	0.207808	0.226493	0.255915	0.244138	0.267838	0.294653	0.268917	0.320805
Lung & Bronchus	5	0.182885	0.177575	0.188258	0.185896	0.179333	0.192555	0.19296	0.184313	0.201762	0.19644	0.187369	0.205676	0.234282	0.222631	0.246116	0.272278	0.246585	0.298546
Lung & Bronchus	6	0.170144	0.164874	0.175486	0.1714	0.164945	0.177962	0.178678	0.17014	0.18739	0.181223	0.1723	0.190332	0.218215	0.20665	0.229995	0.255534	0.229849	0.28193
Lung & Bronchus	7	0.160856	0.155575	0.166216	0.160328	0.153933	0.166841	0.167865	0.159375	0.176549	0.169475	0.160645	0.178512	0.205759	0.194226	0.217535	0.24248	0.216718	0.269076
Lung & Bronchus	8	0.151173	0.145894	0.156541	0.149004	0.142692	0.155446	0.156737	0.148324	0.165362	0.157481	0.148777	0.166411	0.192923	0.181463	0.204656	0.228936	0.203183	0.255658
Lung & Bronchus	9	0.143848	0.138534	0.149258	0.140106	0.133842	0.14651	0.148049	0.139673	0.156656	0.147976	0.139359	0.15684	0.182706	0.171281	0.194433	0.218098	0.192297	0.244993
Lung & Bronchus	10	0.136741	0.131391	0.142198	0.131558	0.125348	0.137921	0.139669	0.13134	0.14825	0.13885	0.13033	0.147635	0.172818	0.161446	0.184522	0.207546	0.181747	0.234572
Esophagus	0	1	-	-	1	-	-	1	-	-	1	-	-	1	-	-	1	-	-
Esophagus	1	0.445872	0.420927	0.47049	0.436487	0.408973	0.463648	0.453342	0.419826	0.486218	0.473881	0.440273	0.506702	0.466696	0.429115	0.503356	0.539606	0.474212	0.600436
Esophagus	2	0.276947	0.253236	0.301118	0.26613	0.240371	0.292515	0.283402	0.250988	0.316606	0.303472	0.270177	0.33737	0.29578	0.258942	0.333464	0.373501	0.303693	0.443148
Esophagus	3	0.216051	0.194035	0.238877	0.204412	0.180841	0.229036	0.221105	0.191023	0.252638	0.239289	0.207961	0.271906	0.231653	0.197312	0.267691	0.307044	0.238966	0.377574
Esophagus	4	0.184834	0.163908	0.206775	0.172238	0.150148	0.195624	0.188593	0.160141	0.21888	0.205097	0.175268	0.236621	0.197463	0.164992	0.232129	0.270443	0.204139	0.340882
Esophagus	5	0.16772	0.147344	0.189249	0.153862	0.132663	0.176518	0.170222	0.142698	0.199837	0.185295	0.156367	0.216191	0.177537	0.146253	0.21134	0.248816	0.183608	0.3193
Esophagus	6	0.160075	0.139734	0.181665	0.144633	0.123778	0.167053	0.161354	0.134093	0.190875	0.175271	0.146658	0.206029	0.167248	0.136478	0.200745	0.237777	0.17278	0.308763
Esophagus	7	0.150708	0.130466	0.172321	0.133777	0.113407	0.15584	0.150734	0.123894	0.180043	0.163394	0.135259	0.19389	0.155161	0.125129	0.188165	0.224531	0.160062	0.295878
Esophagus	8	0.147136	0.126547	0.169204	0.128229	0.107913	0.150348	0.145782	0.118814	0.175392	0.157299	0.129146	0.187984	0.148699	0.118848	0.181714	0.217745	0.152954	0.290055
Esophagus	9	0.145663	0.124516	0.168401	0.124528	0.104083	0.146886	0.14283	0.1155	0.172975	0.153226	0.124838	0.184312	0.144192	0.114295	0.177437	0.213238	0.147748	0.286836
Esophagus	10	0.143092	0.121363	0.166555	0.119733	0.09922	0.142295	0.138723	0.111096	0.169376	0.147924	0.119393	0.179357	0.138488	0.108665	0.17188	0.207299	0.141255	0.282189
Pancreas	0	1	-	-	1	-	-	1	-	-	1	-	-	1	-	-	1	-	-
Pancreas	1	0.219091	0.205702	0.232765	0.215408	0.200723	0.230451	0.246906	0.226237	0.26808	0.245587	0.226531	0.265079	0.275946	0.254832	0.297427	0.254491	0.220679	0.289564
Pancreas	2	0.108597	0.0988421	0.11886	0.105202	0.0947439	0.116273	0.128751	0.113182	0.145348	0.127384	0.113086	0.14256	0.151042	0.134332	0.168672	0.133788	0.108358	0.161916
Pancreas	3	0.0784177	0.0702118	0.0871809	0.0748896	0.0662471	0.0841919	0.0947259	0.0815079	0.1091	0.0932086	0.0811245	0.106274	0.113303	0.0988367	0.128843	0.0981901	0.076822	0.122591
Pancreas	4	0.0655319	0.0580628	0.0735823	0.0616488	0.0539096	0.070066	0.0796081	0.0675664	0.0928643	0.0778689	0.066915	0.089849	0.0959549	0.0826851	0.110369	0.0819111	0.0627087	0.104272
Pancreas	5	0.0591087	0.0519733	0.0668486	0.0547197	0.0474434	0.0626918	0.0716911	0.0602447	0.0843984	0.0696749	0.0593197	0.0810911	0.0865254	0.0739053	0.100339	0.0729945	0.055038	0.094184
Pancreas	6	0.0562036	0.0491532	0.0638832	0.0512204	0.0441398	0.0590167	0.0677681	0.0565519	0.0802886	0.0654464	0.0553564	0.0766295	0.081575	0.069246	0.0951376	0.068196	0.0508891	0.0887966
Pancreas	7	0.0540974	0.0470697	0.0617817	0.048495	0.0415492	0.0561783	0.0647447	0.0536721	0.0771679	0.0621109	0.0522085	0.0731405	0.0776304	0.0655096	0.0910263	0.064328	0.047543	0.0844655
Pancreas	8	0.0522882	0.0452524	0.0600116	0.0460745	0.0392393	0.0536713	0.0620646	0.0510997	0.0744306	0.0591269	0.0493791	0.0700394	0.0740796	0.0621341	0.0873442	0.0608405	0.0445344	0.0805569
Pancreas	9	0.0525366	0.0452927	0.0605072	0.0454544	0.0385475	0.0531536	0.0615964	0.0504689	0.0741845	0.0582454	0.0484201	0.0692791	0.0729331	0.0609112	0.086321	0.059451	0.0432338	0.0791528
Pancreas	10	0.0503008	0.0430506	0.058321	0.0426878	0.0359101	0.0502909	0.0584567	0.047472	0.0709672	0.0548463	0.0452111	0.0657379	0.0688915	0.0570905	0.082113	0.0555823	0.0399432	0.0747666
