# Supplementary material for: Inequalities in relative cancer survival by race, immigration status, income, and education for 22 cancer sites in Canada, a cohort study
Source: Int J Cancer. 2025 Jan 16;157(1):41–54. doi: 10.1002/ijc.35337 (PMC12062929; doi:10.1002/ijc.35337)
Supplement: Supplementary file 3 — Table S2 [file IJC-157-41-s003.xlsx]

## Sheet: readme
Description
This excel file includes estimates of period relative cancer survival by race and income using life tables. Further details on the tabs and variable names can be found below:
Sheet name	Description
Survival by sex	Site-specific period relative survival overall and by sex at 1, 5, 10 years after diagnosis
Survival by race	Site-specific period relative survival by racial group at 1, 5, 10 years after diagnosis
Survival by immigration	Site-specific period relative survival by immigration status at 1, 5, 10 years after diagnosis*
Survival by income	Site-specific period relative survival by household income quintile at 1, 5, 10 years after diagnosis
Survival by education	Site-specific period relative survival by education level at 1, 5, 10 years after diagnosis
Definitions
LCI	Lower 95% confidence interval
UCI	Upper 95% confidence interval
NA	Not available - too few events to meet confidentiality disclosure thresholds
Q1-Q5	Quintiles of household income in order of increasing wealth
*Note: results for non-permanent residents are not reported as the number of events were too low to meet confidentiality disclosure thresholds

## Sheet: Survival by sex
Cancer site	Year since diagnosis	All Suvival	All LCI	All UCI	Males Survival	Males LCI	Males UCI	Females Survival	Females LCI	Females UCI
All cancers	0	1	-	-	1	-	-	1	-	-
All cancers	1	0.7862	0.78456	0.7879	0.7736	0.77118	0.77576	0.7961	0.79392	0.79822
All cancers	5	0.6452	0.64365	0.64711	0.6321	0.62918	0.63506	0.6535	0.65116	0.65611
All cancers	10	0.5875	0.58555	0.58961	0.5749	0.57167	0.57792	0.5951	0.59246	0.59813
Thyroid	0	1	-	-	1	-	-	1	-	-
Thyroid	1	0.9831	0.98035	0.98578	0.975	0.96935	0.98066	0.9861	0.98281	0.98909
Thyroid	5	0.9722	0.96752	0.97652	0.9503	0.93945	0.96009	0.9796	0.97411	0.98336
Thyroid	10	0.9621	0.95416	0.96726	0.9243	0.90576	0.93672	0.9743	0.96522	0.97906
Testis	0	1	-	-	1	-	-	1	-	-
Testis	1	-	-	-	0.9845	0.97908	0.98948	-	-	-
Testis	5	-	-	-	0.9676	0.95908	0.9751	-	-	-
Testis	10	-	-	-	0.9602	0.9486	0.96865	-	-	-
Prostate	0	1	-	-	1	-	-	1	-	-
Prostate	1	-	-	-	0.9714	0.96905	0.97351	-	-	-
Prostate	5	-	-	-	0.9225	0.91832	0.92638	-	-	-
Prostate	10	-	-	-	0.8843	0.87842	0.88976	-	-	-
Breast (female)	0	1	-	-	1	-	-	1	-	-
Breast (female)	1	-	-	-	-	-	-	0.9709	0.9689	0.97284
Breast (female)	5	-	-	-	-	-	-	0.8863	0.88265	0.89037
Breast (female)	10	-	-	-	-	-	-	0.8222	0.8174	0.82784
Melanoma	0	1	-	-	1	-	-	1	-	-
Melanoma	1	0.9558	0.95129	0.96073	0.9469	0.94027	0.95306	0.9655	0.95823	0.97346
Melanoma	5	0.8715	0.86338	0.88	0.8456	0.83441	0.85723	0.9018	0.8911	0.91353
Melanoma	10	0.8295	0.817	0.84052	0.7933	0.77599	0.80924	0.8689	0.8523	0.88472
Hodgkin Lymphoma	0	1	-	-	1	-	-	1	-	-
Hodgkin Lymphoma	1	0.9142	0.89885	0.92821	0.8968	0.87439	0.91869	0.9329	0.91439	0.94989
Hodgkin Lymphoma	5	0.8461	0.82729	0.86322	0.8353	0.80732	0.85915	0.8581	0.8334	0.88306
Hodgkin Lymphoma	10	0.7882	0.76972	0.80911	0.7615	0.73851	0.7885	0.8153	0.78974	0.84102
Uterus	0	1	-	-	1	-	-	1	-	-
Uterus	1	-	-	-	-	-	-	0.9154	0.9078	0.92216
Uterus	5	-	-	-	-	-	-	0.7989	0.78748	0.80964
Uterus	10	-	-	-	-	-	-	0.7732	0.75766	0.7873
Bladder	0	1	-	-	1	-	-	1	-	-
Bladder	1	0.8819	0.87625	0.88805	0.8919	0.88547	0.89853	0.8521	0.83958	0.86465
Bladder	5	0.7411	0.7316	0.74959	0.7474	0.73657	0.75773	0.7217	0.70155	0.73836
Bladder	10	0.6428	0.6301	0.65493	0.6461	0.63257	0.66033	0.6327	0.60929	0.65438
Cervix	0	1	-	-	1	-	-	1	-	-
Cervix	1	-	-	-	-	-	-	0.8879	0.87554	0.90076
Cervix	5	-	-	-	-	-	-	0.7349	0.71992	0.75103
Cervix	10	-	-	-	-	-	-	0.696	0.67827	0.71263
Kidney & Renal Pelvis	0	1	-	-	1	-	-	1	-	-
Kidney & Renal Pelvis	1	0.8333	0.82456	0.8423	0.8294	0.8183	0.8413	0.8407	0.82662	0.85228
Kidney & Renal Pelvis	5	0.7052	0.69409	0.71558	0.6953	0.68012	0.70883	0.7233	0.70617	0.73712
Kidney & Renal Pelvis	10	0.6273	0.61428	0.63928	0.6112	0.59372	0.62875	0.6543	0.63419	0.67432
Non-Hodgkin Lymphoma	0	1	-	-	1	-	-	1	-	-
Non-Hodgkin Lymphoma	1	0.7925	0.78572	0.80006	0.7865	0.77519	0.79586	0.8008	0.79048	0.81252
Non-Hodgkin Lymphoma	5	0.6632	0.65393	0.67185	0.6413	0.62752	0.65453	0.6884	0.6758	0.70083
Non-Hodgkin Lymphoma	10	0.5718	0.56063	0.58234	0.5454	0.52893	0.56301	0.6008	0.58627	0.61536
Colorectal	0	1	-	-	1	-	-	1	-	-
Colorectal	1	0.8232	0.81946	0.82777	0.8248	0.81868	0.83123	0.8214	0.81567	0.82764
Colorectal	5	0.6456	0.64057	0.6521	0.639	0.63185	0.64709	0.6537	0.64679	0.66236
Colorectal	10	0.5815	0.57438	0.58873	0.5695	0.55889	0.57794	0.5959	0.58624	0.60677
Head & Neck	0	1	-	-	1	-	-	1	-	-
Head & Neck	1	0.8299	0.82267	0.838	0.8291	0.82017	0.8384	0.8334	0.81941	0.84789
Head & Neck	5	0.6297	0.61836	0.64113	0.6177	0.6038	0.63151	0.6619	0.64304	0.68117
Head & Neck	10	0.5224	0.51054	0.53486	0.5086	0.49238	0.52325	0.5559	0.53556	0.57772
Leukemia	0	1	-	-	1	-	-	1	-	-
Leukemia	1	0.7119	0.70207	0.72176	0.7139	0.70081	0.72753	0.7088	0.69129	0.72346
Leukemia	5	0.5676	0.55588	0.57919	0.5621	0.54729	0.57752	0.5745	0.5539	0.59113
Leukemia	10	0.4741	0.46213	0.48565	0.4606	0.44544	0.47832	0.4923	0.47215	0.50993
Ovary	0	1	-	-	1	-	-	1	-	-
Ovary	1	-	-	-	-	-	-	0.7682	0.75527	0.78192
Ovary	5	-	-	-	-	-	-	0.4534	0.4395	0.46675
Ovary	10	-	-	-	-	-	-	0.3675	0.35376	0.37987
Multiple Myeloma	0	1	-	-	1	-	-	1	-	-
Multiple Myeloma	1	0.7546	0.74133	0.76782	0.745	0.72646	0.76459	0.7654	0.74734	0.78423
Multiple Myeloma	5	0.4493	0.43309	0.46294	0.4341	0.41009	0.453	0.4667	0.44392	0.48639
Multiple Myeloma	10	0.2645	0.24783	0.28186	0.2333	0.21051	0.25341	0.2979	0.27238	0.3232
Stomach	0	1	-	-	1	-	-	1	-	-
Stomach	1	0.4734	0.45877	0.48708	0.47	0.45035	0.48876	0.482	0.45872	0.50369
Stomach	5	0.2624	0.24849	0.27505	0.2482	0.23097	0.26348	0.2906	0.27079	0.31067
Stomach	10	0.226	0.21154	0.23872	0.208	0.19002	0.22465	0.2603	0.2379	0.27937
Brain & Central Nervous System	0	1	-	-	1	-	-	1	-	-
Brain & Central Nervous System	1	0.4768	0.46322	0.4902	0.476	0.45627	0.4945	0.478	0.45835	0.49904
Brain & Central Nervous System	5	0.2265	0.21659	0.23721	0.2189	0.20546	0.23323	0.2369	0.21912	0.25426
Brain & Central Nervous System	10	0.1802	0.17049	0.19131	0.1757	0.16242	0.18887	0.1873	0.17204	0.20381
Liver	0	1	-	-	1	-	-	1	-	-
Liver	1	0.4187	0.39697	0.44088	0.4137	0.38999	0.44182	0.4437	0.40825	0.48597
Liver	5	0.1968	0.18258	0.21046	0.1916	0.17637	0.20943	0.2108	0.18427	0.24208
Liver	10	0.1305	0.11696	0.14406	0.1242	0.10817	0.14024	0.1498	0.12377	0.18287
Lung & Bronchus	0	1	-	-	1	-	-	1	-	-
Lung & Bronchus	1	0.4063	0.40052	0.41152	0.3588	0.35092	0.36689	0.4553	0.44687	0.46252
Lung & Bronchus	5	0.1831	0.17866	0.18686	0.1508	0.14564	0.15591	0.2167	0.20969	0.22253
Lung & Bronchus	10	0.1278	0.12355	0.13135	0.1027	0.09801	0.10707	0.1542	0.14745	0.16001
Esophagus	0	1	-	-	1	-	-	1	-	-
Esophagus	1	0.4218	0.40223	0.44148	0.4144	0.39153	0.43688	0.4587	0.41791	0.50001
Esophagus	5	0.1545	0.14033	0.16833	0.146	0.12899	0.16179	0.1888	0.15872	0.21607
Esophagus	10	0.1174	0.10357	0.13112	0.107	0.09136	0.12208	0.1489	0.1184	0.17864
Pancreas	0	1	-	-	1	-	-	1	-	-
Pancreas	1	0.2272	0.21648	0.23694	0.2129	0.20045	0.22693	0.2444	0.22789	0.25684
Pancreas	5	0.0705	0.06508	0.07597	0.0627	0.05647	0.07042	0.0798	0.07088	0.08874
Pancreas	10	0.0564	0.05102	0.06182	0.0468	0.04139	0.05397	0.0678	0.05916	0.07607

## Sheet: Survival by race
Cancer site	Year since diagnosis	White Survival	White LCI	White UCI	Indigenous Survival	Indigenous LCI	Indigenous UCI	East Asian	East Asian LCI	East Asian UCI	Southeast Asian	Southeast Asian LCI	Southeast Asian UCI	South Asian	South Asian LCI	South Asian UCI	Middle Eastern	Middle Eastern LCI	Middle Eastern UCI	Black	Black LCI	Black UCI	Latin American	Latin American LCI	Latin American UCI	Other	Other LCI	Other UCI
All cancers	0	1	-	-	1	-	-	1	-	-	1	-	-	1	-	-	1	-	-	1	-	-	1	-	-	1	-	-
All cancers	1	0.7841	0.78231	0.78583	0.7199	0.70805	0.73167	0.8111	0.80274	0.81991	0.8188	0.80285	0.83313	0.8288	0.81858	0.83838	0.8475	0.8267	0.86681	0.8231	0.8089	0.83478	0.8286	0.80152	0.85888	0.8342	0.81172	0.85868
All cancers	5	0.643	0.64104	0.6449	0.5617	0.54762	0.57663	0.6654	0.65608	0.6745	0.6817	0.66284	0.69988	0.6978	0.68595	0.70921	0.7251	0.70057	0.74589	0.6896	0.6737	0.70747	0.6936	0.6595	0.72894	0.7003	0.67049	0.73093
All cancers	10	0.585	0.58283	0.5874	0.5038	0.48751	0.52427	0.6152	0.60463	0.62671	0.6344	0.61319	0.65326	0.6454	0.62907	0.65885	0.6559	0.62907	0.68964	0.6395	0.61931	0.65833	0.6434	0.60529	0.6861	0.6408	0.6008	0.67827
Thyroid	0	1	-	-	1	-	-	1	-	-	1	-	-	1	-	-	1	-	-	1	-	-	1	-	-	1	-	-
Thyroid	1	0.9812	0.97819	0.98428	0.9871	0.96097	0.99881	0.9831	0.98135	0.99813	NA	NA	NA	0.9781	0.95981	0.99451	NA	NA	NA	0.9848	0.96497	0.99868	NA	NA	NA	NA	NA	NA
Thyroid	5	0.9694	0.96422	0.97397	0.959	0.90599	0.98211	0.9722	0.95594	0.98517	0.9761	0.95328	0.98907	0.9555	0.93279	0.97746	NA	NA	NA	0.9772	0.95031	0.9914	NA	NA	NA	0.9731	0.91801	0.99861
Thyroid	10	0.9573	0.94838	0.96494	0.8979	0.82997	0.94621	0.9621	0.9255	0.96533	0.954	0.92114	0.9745	0.9431	0.91328	0.96716	0.9549	0.92248	0.98372	0.9731	0.93725	0.98932	0.9668	0.89425	0.99847	0.9548	0.87175	0.99023
Testis	0	1	-	-	1	-	-	1	-	-	1	-	-	1	-	-	1	-	-	1	-	-	1	-	-	1	-	-
Testis	1	0.9839	0.97811	0.98972	0.9712	0.95173	0.983	NA	NA	NA	NA	NA	NA	NA	NA	NA	NA	NA	NA	NA	NA	NA	NA	NA	NA	NA	NA	NA
Testis	5	0.9664	0.95755	0.97476	0.949	0.91381	0.97792	NA	NA	NA	NA	NA	NA	NA	NA	NA	NA	NA	NA	NA	NA	NA	NA	NA	NA	NA	NA	NA
Testis	10	0.9599	0.94734	0.96942	0.9264	0.87568	0.95933	NA	NA	NA	NA	NA	NA	NA	NA	NA	NA	NA	NA	NA	NA	NA	NA	NA	NA	NA	NA	NA
Prostate	0	1	-	-	1	-	-	1	-	-	1	-	-	1	-	-	1	-	-	1	-	-	1	-	-	1	-	-
Prostate	1	0.9703	0.96788	0.97262	0.9595	0.93653	0.97953	0.987	0.97712	0.99433	0.9853	0.96426	0.99687	0.9807	0.96856	0.99014	NA	NA	NA	0.9769	0.95792	0.99057	NA	NA	NA	0.9547	0.89891	1
Prostate	5	0.9211	0.91641	0.92562	0.8878	0.85124	0.91699	0.941	0.92217	0.95735	0.905	0.87064	0.94148	0.9227	0.8918	0.94356	0.9482	0.91115	0.97474	0.9265	0.8968	0.95174	0.9509	0.87127	0.98846	0.8973	0.84379	0.93769
Prostate	10	0.8828	0.87637	0.88878	0.8307	0.76937	0.87429	0.9133	0.88032	0.93084	0.886	0.83319	0.92038	0.878	0.83596	0.89765	0.8756	0.81421	0.92762	0.8785	0.84041	0.8966	0.9229	0.79915	0.95979	0.8715	0.80005	0.90591
Breast (female)	0	1	-	-	1	-	-	1	-	-	1	-	-	1	-	-	1	-	-	1	-	-	1	-	-	1	-	-
Breast (female)	1	0.9705	0.96814	0.97256	0.965	0.94827	0.97838	0.9839	0.97551	0.99203	0.9672	0.94792	0.98602	0.9702	0.95548	0.98396	0.9755	0.94125	0.99528	0.9475	0.91126	0.98418	0.949	0.88754	0.9986	0.9661	0.92801	0.99995
Breast (female)	5	0.8847	0.88072	0.88881	0.8854	0.85335	0.91116	0.9159	0.89634	0.93149	0.9085	0.8778	0.93914	0.8799	0.8589	0.90763	0.9312	0.87969	0.95561	0.8505	0.80807	0.8931	0.7989	0.72575	0.88912	0.8926	0.84133	0.94074
Breast (female)	10	0.8209	0.81589	0.82658	0.8094	0.76019	0.85821	0.8652	0.83728	0.88251	0.8166	0.77319	0.85271	0.811	0.77915	0.84844	0.8566	0.7872	0.91187	0.7925	0.72768	0.84191	0.6858	0.59291	0.78042	0.78	0.6744	0.87264
Melanoma	0	1	-	-	1	-	-	1	-	-	1	-	-	1	-	-	1	-	-	1	-	-	1	-	-	1	-	-
Melanoma	1	0.9567	0.95215	0.96166	0.953	0.88725	0.99404	0.9422	0.85589	0.99052	NA	NA	NA	NA	NA	NA	NA	NA	NA	NA	NA	NA	NA	NA	NA	NA	NA	NA
Melanoma	5	0.8756	0.86734	0.88415	0.7562	0.66872	0.85591	0.739	0.59161	0.88219	0.7391	0.59588	0.92621	0.5153	0.37705	0.68741	NA	NA	NA	NA	NA	NA	NA	NA	NA	NA	NA	NA
Melanoma	10	0.8374	0.82442	0.84826	0.6343	0.54631	0.71433	0.6068	0.48428	0.73545	0.6445	0.53844	0.73762	0.5153	0.37705	0.68741	0.716	0.6154	0.78258	0.7424	0.54571	0.93504	0.625	0.527	0.88963	NA	NA	NA
Hodgkin Lymphoma	0	1	-	-	1	-	-	1	-	-	1	-	-	1	-	-	1	-	-	1	-	-	1	-	-	1	-	-
Hodgkin Lymphoma	1	0.9162	0.90032	0.93027	0.7641	0.70204	0.90609	NA	NA	NA	NA	NA	NA	0.9255	0.85836	0.97579	NA	NA	NA	NA	NA	NA	NA	NA	NA	NA	NA	NA
Hodgkin Lymphoma	5	0.8458	0.82436	0.86226	0.733	0.6644	0.83637	0.8872	0.78357	0.95456	NA	NA	NA	0.8994	0.83029	0.96092	0.8131	0.73956	0.88745	0.8544	0.77345	0.97243	NA	NA	NA	NA	NA	NA
Hodgkin Lymphoma	10	0.7882	0.76529	0.80756	0.733	0.6644	0.83637	0.8441	0.71263	0.92319	NA	NA	NA	0.8138	0.66872	0.98094	0.7868	0.69558	0.88532	0.8544	0.77345	0.97243	NA	NA	NA	NA	NA	NA
Uterus	0	1	-	-	1	-	-	1	-	-	1	-	-	1	-	-	1	-	-	1	-	-	1	-	-	1	-	-
Uterus	1	0.9163	0.90837	0.92354	0.8625	0.77034	0.94704	0.9175	0.87455	0.95621	0.9148	0.85762	0.96722	0.9752	0.94563	0.99309	0.8123	0.68835	0.94408	0.822	0.72983	0.90417	NA	NA	NA	NA	NA	NA
Uterus	5	0.8069	0.79455	0.81829	0.7349	0.63251	0.81967	0.7522	0.69456	0.8212	0.7095	0.62486	0.80024	0.7906	0.71876	0.85214	0.6284	0.51533	0.76194	0.5968	0.51306	0.69658	0.7677	0.60338	0.93852	0.8399	0.76193	0.92662
Uterus	10	0.782	0.76539	0.79517	0.7236	0.58029	0.80067	0.7128	0.64839	0.78144	0.6834	0.55771	0.75931	0.7356	0.62058	0.80475	0.5895	0.46292	0.73239	0.5345	0.40893	0.62862	0.7389	0.55902	0.91487	0.7674	0.60875	0.89989
Bladder	0	1	-	-	1	-	-	1	-	-	1	-	-	1	-	-	1	-	-	1	-	-	1	-	-	1	-	-
Bladder	1	0.8818	0.87591	0.88795	0.834	0.7539	0.89203	0.9126	0.87794	0.94375	0.7424	0.64592	0.88025	0.9261	0.88042	0.96725	0.9403	0.87576	1	0.827	0.74478	0.91107	NA	NA	NA	NA	NA	NA
Bladder	5	0.7433	0.7336	0.75264	0.676	0.56998	0.7546	0.7993	0.73931	0.85004	0.5622	0.4311	0.71061	0.7427	0.67152	0.82944	0.805	0.70458	0.89061	0.6259	0.52346	0.76636	0.7097	0.48669	0.93795	0.6143	0.42606	0.79544
Bladder	10	0.645	0.63205	0.65812	0.5962	0.43343	0.70103	0.7181	0.62883	0.78136	0.4225	0.28419	0.58621	0.6622	0.5732	0.75716	0.6459	0.4905	0.76811	0.5735	0.46237	0.69969	0.7097	0.47911	0.9351	0.6143	0.42606	0.79544
Cervix	0	1	-	-	1	-	-	1	-	-	1	-	-	1	-	-	1	-	-	1	-	-	1	-	-	1	-	-
Cervix	1	0.8817	0.86881	0.89631	0.892	0.82074	0.93356	0.9366	0.88172	0.98727	NA	NA	NA	0.8798	0.77206	0.97427	NA	NA	NA	0.9331	0.87633	0.98815	NA	NA	NA	NA	NA	NA
Cervix	5	0.7253	0.7095	0.74361	0.6625	0.5891	0.73079	0.8296	0.75079	0.89392	0.7441	0.64143	0.83793	0.7513	0.63102	0.85684	NA	NA	NA	0.7895	0.6738	0.86905	NA	NA	NA	0.8766	0.7136	0.97304
Cervix	10	0.6834	0.66525	0.70135	0.6334	0.55484	0.70348	0.7952	0.71058	0.86284	0.7106	0.59865	0.80365	0.7268	0.5908	0.8215	NA	NA	NA	0.7676	0.64867	0.85885	NA	NA	NA	0.8737	0.70282	0.96901
Kidney & Renal Pelvis	0	1	-	-	1	-	-	1	-	-	1	-	-	1	-	-	1	-	-	1	-	-	1	-	-	1	-	-
Kidney & Renal Pelvis	1	0.83	0.82069	0.83902	0.8298	0.77901	0.87562	0.8439	0.80413	0.88498	0.8342	0.73647	0.91746	0.9031	0.85016	0.9584	0.8485	0.68317	0.95449	0.839	0.75607	0.91339	0.928	0.81981	0.99203	0.8742	0.74864	0.98906
Kidney & Renal Pelvis	5	0.7023	0.69039	0.71321	0.6681	0.60834	0.7262	0.6751	0.62227	0.736	0.6707	0.56475	0.78099	0.82	0.74717	0.87782	0.7819	0.65055	0.90972	0.8	0.69838	0.87057	0.7523	0.61941	0.86842	0.765	0.6264	0.94552
Kidney & Renal Pelvis	10	0.6246	0.60917	0.63676	0.597	0.52391	0.65092	0.6212	0.56145	0.68149	0.6174	0.50612	0.72411	0.659	0.56851	0.74495	0.7586	0.62164	0.8894	0.6782	0.58615	0.77513	0.6414	0.48265	0.77989	0.6281	0.45174	0.86581
Non-Hodgkin Lymphoma	0	1	-	-	1	-	-	1	-	-	1	-	-	1	-	-	1	-	-	1	-	-	1	-	-	1	-	-
Non-Hodgkin Lymphoma	1	0.7986	0.79149	0.8066	0.7122	0.63422	0.78971	0.7432	0.69647	0.78395	0.7545	0.67989	0.82554	0.7248	0.67235	0.78351	0.8654	0.77566	0.95088	0.7151	0.63249	0.77889	0.8585	0.70096	0.96531	0.7753	0.60088	0.91967
Non-Hodgkin Lymphoma	5	0.6698	0.66029	0.67972	0.5737	0.49628	0.65382	0.6287	0.5778	0.67416	0.5676	0.49205	0.6484	0.5956	0.53906	0.6506	0.6765	0.57459	0.78336	0.5697	0.49255	0.658	0.7699	0.57385	0.88933	0.7316	0.52528	0.87689
Non-Hodgkin Lymphoma	10	0.5776	0.56526	0.58865	0.4606	0.39193	0.52908	0.5563	0.50317	0.60672	0.4403	0.36248	0.51702	0.5284	0.45703	0.58671	0.582	0.46573	0.7042	0.501	0.41674	0.58796	0.7154	0.49586	0.86392	0.5036	0.35776	0.63117
Colorectal	0	1	-	-	1	-	-	1	-	-	1	-	-	1	-	-	1	-	-	1	-	-	1	-	-	1	-	-
Colorectal	1	0.8219	0.81778	0.82679	0.7903	0.76025	0.82006	0.8493	0.82665	0.87121	0.8361	0.79115	0.87619	0.8415	0.80525	0.87705	0.9059	0.84055	0.96305	0.8442	0.8012	0.88174	0.8993	0.82946	0.95975	0.8685	0.80592	0.92515
Colorectal	5	0.6441	0.63927	0.65094	0.5848	0.54384	0.62313	0.6804	0.65332	0.70612	0.6712	0.60495	0.72354	0.6908	0.64619	0.73836	0.7018	0.62448	0.78598	0.6542	0.60321	0.70472	0.7056	0.57644	0.79826	0.6662	0.56639	0.77243
Colorectal	10	0.5793	0.57171	0.58676	0.5091	0.45498	0.55025	0.615	0.58306	0.64383	0.6259	0.556	0.68394	0.6647	0.59985	0.70832	0.657	0.55767	0.74347	0.596	0.53394	0.64567	0.666	0.50986	0.76695	0.61	0.49115	0.71745
Head & Neck	0	1	-	-	1	-	-	1	-	-	1	-	-	1	-	-	1	-	-	1	-	-	1	-	-	1	-	-
Head & Neck	1	0.8297	0.82152	0.83856	0.8262	0.77861	0.8695	0.8431	0.79661	0.88819	0.8569	0.77986	0.92444	0.7909	0.74032	0.83942	NA	NA	NA	0.7903	0.65721	0.9281	0.8371	0.68453	0.94662	0.7991	0.66546	0.92984
Head & Neck	5	0.6292	0.61714	0.64121	0.5854	0.51796	0.65685	0.6713	0.61065	0.72014	0.6684	0.5668	0.76192	0.5911	0.52616	0.66257	0.8001	0.67119	0.91645	0.5475	0.43348	0.66758	0.6907	0.54858	0.83167	0.6829	0.4925	0.83313
Head & Neck	10	0.5211	0.50906	0.53447	0.4887	0.40159	0.5629	0.5637	0.50325	0.62184	0.6196	0.51879	0.72235	0.4967	0.42665	0.56099	0.6108	0.42685	0.79267	0.4627	0.35505	0.56817	0.607	0.42581	0.717	0.579	0.37791	0.74215
Leukemia	0	1	-	-	1	-	-	1	-	-	1	-	-	1	-	-	1	-	-	1	-	-	1	-	-	1	-	-
Leukemia	1	0.7178	0.70788	0.7278	0.6491	0.54393	0.73511	0.5592	0.49385	0.61981	0.5575	0.44089	0.71001	0.7386	0.67098	0.8086	0.7298	0.57213	0.85808	0.6487	0.51302	0.81572	0.6958	0.50493	0.93193	NA	NA	NA
Leukemia	5	0.5676	0.56239	0.58626	0.5275	0.43224	0.61106	0.4536	0.38532	0.51522	0.3585	0.26525	0.48546	0.5827	0.50461	0.6645	0.4922	0.39123	0.59317	0.4747	0.35673	0.60788	0.545	0.38114	0.78325	0.554	0.4181	0.89062
Leukemia	10	0.4741	0.46804	0.49365	0.4013	0.32152	0.48544	0.386	0.3148	0.44301	0.2361	0.17245	0.2993	0.537	0.4481	0.6143	0.3588	0.27454	0.47289	0.3904	0.29099	0.51238	0.4008	0.23551	0.65516	0.4243	0.30093	0.74958
Ovary	0	1	-	-	1	-	-	1	-	-	1	-	-	1	-	-	1	-	-	1	-	-	1	-	-	1	-	-
Ovary	1	0.7653	0.75061	0.77971	0.7349	0.63439	0.84105	0.7894	0.71961	0.86202	0.8332	0.71725	0.94454	0.7609	0.69627	0.84693	0.833	0.7003	0.94812	0.7851	0.67619	0.89724	0.6537	0.54055	0.8618	NA	NA	NA
Ovary	5	0.4474	0.43194	0.46235	0.3934	0.30751	0.4565	0.5334	0.46464	0.60946	0.5908	0.46658	0.72298	0.4794	0.41254	0.55115	0.3855	0.27706	0.53943	0.4407	0.32507	0.55297	0.4661	0.36489	0.70316	0.3357	0.23773	0.4662
Ovary	10	0.3675	0.34585	0.37463	0.2999	0.23007	0.36751	0.4524	0.36955	0.53031	0.5365	0.40823	0.67348	0.364	0.30397	0.42553	0.3484	0.22925	0.50135	0.3735	0.28725	0.48641	0.3921	0.27773	0.61299	0.2853	0.19152	0.39688
Multiple Myeloma	0	1	-	-	1	-	-	1	-	-	1	-	-	1	-	-	1	-	-	1	-	-	1	-	-	1	-	-
Multiple Myeloma	1	0.7468	0.73293	0.76078	0.669	0.55493	0.78453	0.7972	0.71396	0.88127	0.8348	0.69394	0.95986	0.8073	0.72641	0.89014	0.8933	0.76209	0.98151	0.8944	0.83493	0.94592	NA	NA	NA	0.6693	0.54419	0.89788
Multiple Myeloma	5	0.4371	0.42039	0.45291	0.3145	0.22419	0.39847	0.5042	0.41585	0.6024	0.5742	0.42089	0.71572	0.5548	0.45584	0.6453	0.4568	0.29963	0.62602	0.6385	0.53087	0.72982	0.5998	0.50281	0.82621	0.5284	0.40069	0.67369
Multiple Myeloma	10	0.2526	0.23503	0.27017	0.1374	0.08572	0.20817	0.3092	0.21493	0.39833	0.5427	0.36868	0.6708	0.3709	0.25193	0.46708	0.2566	0.14268	0.40139	0.4401	0.31698	0.54259	0.3319	0.15494	0.5325	0.4651	0.28615	0.61471
Stomach	0	1	-	-	1	-	-	1	-	-	1	-	-	1	-	-	1	-	-	1	-	-	1	-	-	1	-	-
Stomach	1	0.4569	0.44076	0.47177	0.3876	0.30603	0.48508	0.5975	0.54394	0.65409	0.6242	0.48637	0.74738	0.527	0.41459	0.63856	0.7323	0.58062	0.84107	0.6167	0.52996	0.73425	0.4273	0.33824	0.56994	0.6676	0.42245	0.86698
Stomach	5	0.244	0.2292	0.25705	0.2202	0.15043	0.29148	0.3645	0.31661	0.42244	0.4568	0.3131	0.58975	0.312	0.23226	0.41918	0.4225	0.27901	0.54748	0.4088	0.31857	0.53216	0.3499	0.23625	0.46416	0.2309	0.12089	0.3551
Stomach	10	0.2082	0.19148	0.22204	0.1793	0.11401	0.23413	0.3315	0.26917	0.38377	0.4089	0.27253	0.53769	0.2369	0.18092	0.30831	0.3555	0.19494	0.48118	0.342	0.25396	0.4552	0.2873	0.18432	0.3816	0.2309	0.12089	0.3551
Brain & Central Nervous System	0	1	-	-	1	-	-	1	-	-	1	-	-	1	-	-	1	-	-	1	-	-	1	-	-	1	-	-
Brain & Central Nervous System	1	0.4698	0.45665	0.48577	0.5201	0.41397	0.63026	0.6014	0.51332	0.68939	0.5622	0.35352	0.73432	0.5697	0.47396	0.65441	0.4939	0.38789	0.63911	0.5753	0.45551	0.71137	NA	NA	NA	0.3471	0.21491	0.7364
Brain & Central Nervous System	5	0.2222	0.21094	0.23291	0.2601	0.16832	0.37127	0.3063	0.22507	0.39879	0.3535	0.18023	0.51389	0.2945	0.23991	0.36941	0.2525	0.1391	0.40657	0.2166	0.13044	0.32306	0.5819	0.49442	0.66504	0.1392	0.07651	0.19299
Brain & Central Nervous System	10	0.1756	0.16615	0.18684	0.2314	0.14587	0.34343	0.2545	0.18531	0.34084	0.3091	0.13706	0.46508	0.2567	0.20119	0.33135	0.1793	0.0848	0.30188	0.1522	0.08279	0.22849	0.5665	0.48923	0.65383	0.1044	0.0416	0.17247
Liver	0	1	-	-	1	-	-	1	-	-	1	-	-	1	-	-	1	-	-	1	-	-	1	-	-	1	-	-
Liver	1	0.3887	0.36476	0.41599	0.3155	0.21143	0.43751	0.6107	0.55578	0.66321	0.535	0.43205	0.64082	0.4628	0.34953	0.58291	0.4973	0.29264	0.63559	0.3901	0.24359	0.59462	0.5846	0.47963	0.75945	0.5321	0.3692	0.68784
Liver	5	0.1671	0.15327	0.18334	0.0993	0.04016	0.18166	0.3526	0.30892	0.39536	0.289	0.21341	0.3785	0.255	0.15312	0.36323	0.3286	0.15599	0.49473	0.2198	0.10747	0.36823	0.4038	0.26246	0.51352	0.4218	0.26109	0.55807
Liver	10	0.0942	0.08171	0.1098	0.0326	0.00954	0.08818	0.2927	0.24111	0.33583	0.2381	0.16318	0.32011	0.1855	0.10318	0.27609	0.2288	0.10943	0.36979	0.162	0.06852	0.3131	0.3787	0.23822	0.44964	0.2983	0.14731	0.48685
Lung & Bronchus	0	1	-	-	1	-	-	1	-	-	1	-	-	1	-	-	1	-	-	1	-	-	1	-	-	1	-	-
Lung & Bronchus	1	0.4015	0.39511	0.40663	0.3478	0.31996	0.38117	0.5417	0.51319	0.5758	0.5129	0.46016	0.57476	0.4405	0.37344	0.50131	0.4251	0.32499	0.53163	0.4289	0.3652	0.50639	0.6113	0.47737	0.73294	0.5303	0.39145	0.65035
Lung & Bronchus	5	0.1799	0.17516	0.18376	0.1615	0.13796	0.18528	0.2794	0.23066	0.2846	0.2794	0.23139	0.33209	0.2288	0.18234	0.27991	0.2509	0.17614	0.33726	0.1862	0.1344	0.24559	0.2555	0.14137	0.3697	0.3661	0.22331	0.48566
Lung & Bronchus	10	0.1278	0.12003	0.12789	0.1172	0.09705	0.13534	0.2257	0.17177	0.22908	0.2257	0.17819	0.27428	0.1876	0.13467	0.23344	0.1912	0.12649	0.27078	0.1526	0.10199	0.2085	0.2476	0.13133	0.3555	0.2804	0.13685	0.40924
Esophagus	0	1	-	-	1	-	-	1	-	-	1	-	-	1	-	-	1	-	-	1	-	-	1	-	-	1	-	-
Esophagus	1	0.4185	0.39867	0.4392	0.4295	0.30275	0.53515	0.4242	0.32161	0.55023	0.2345	0.12934	0.3682	0.5803	0.42736	0.72502	NA	NA	NA	0.3899	0.19757	0.59728	NA	NA	NA	NA	NA	NA
Esophagus	5	0.1545	0.13741	0.16565	0.1623	0.08549	0.24	0.1941	0.10896	0.30954	0.1901	0.08484	0.32373	0.2766	0.15653	0.41128	0.2623	0.1188	0.46351	0.1578	0.05723	0.34194	0.3042	0.30401	0.30507	0.2378	0.142	0.4154
Esophagus	10	0.1174	0.0992	0.12811	0.1117	0.06395	0.17346	0.1176	0.05215	0.22251	0.19	0.08482	0.32371	0.2417	0.12411	0.36772	0.1381	0.06095	0.2969	0.1578	0.05723	0.34194	0.3042	0.30401	0.30507	0.2378	0.142	0.4154
Pancreas	0	1	-	-	1	-	-	1	-	-	1	-	-	1	-	-	1	-	-	1	-	-	1	-	-	1	-	-
Pancreas	1	0.2206	0.20981	0.23108	0.1692	0.11232	0.23002	0.3267	0.27232	0.38176	0.4178	0.30169	0.52444	0.2911	0.21956	0.36367	0.3258	0.20264	0.46513	0.27	0.20196	0.33879	0.3545	0.21377	0.54505	0.1945	0.09184	0.39994
Pancreas	5	0.0652	0.06002	0.07098	0.0332	0.02028	0.05315	0.1073	0.07514	0.1643	0.2004	0.12045	0.28741	0.1595	0.10965	0.20877	0.1697	0.06334	0.27335	0.0968	0.05514	0.14998	0.1934	0.06919	0.37028	0.084	0.02872	0.1966
Pancreas	10	0.0507	0.04545	0.05617	0.0241	0.01263	0.04134	0.0853	0.05554	0.13688	0.1414	0.06918	0.23359	0.1376	0.08981	0.1906	0.1643	0.05861	0.26457	0.0867	0.04638	0.14162	0.1934	0.06919	0.37028	0.0834	0.0285	0.19529

## Sheet: Survival by immigration
Cancer site	Year since diagnosis	Canadian-born Survival	Canadian-born LCI	Canadian-born UCI	Immigrants Survival	Immigrants LCI	Immigrants UCI
All cancers	0	1	-	-	1	-	-
All cancers	1	0.776852	0.77491	0.7789	0.811844	0.80908	0.81442
All cancers	5	0.634413	0.63235	0.63668	0.674046	0.67071	0.67769
All cancers	10	0.577293	0.57487	0.57994	0.614551	0.61039	0.61853
Thyroid	0	1	-	-	1	-	-
Thyroid	1	0.979867	0.97585	0.98381	0.98683	0.98299	0.99037
Thyroid	5	0.966801	0.96045	0.97244	0.975581	0.96852	0.98135
Thyroid	10	0.955814	0.94558	0.96272	0.960308	0.94986	0.96849
Testis	0	1	-	-	1	-	-
Testis	1	0.982614	0.97615	0.98924	NA	NA	NA
Testis	5	0.962667	0.9538	0.97218	0.977738	0.95864	0.99294
Testis	10	0.960812	0.94837	0.96826	0.944941	0.90622	0.97246
Prostate	0	1	-	-	1	-	-
Prostate	1	0.967842	0.97246	0.97042	0.978405	0.97508	0.9821
Prostate	5	0.919291	0.914	0.92462	0.925623	0.91814	0.93271
Prostate	10	0.884073	0.87645	0.89098	0.879021	0.86778	0.88865
Breast (female)	0	1	-	-	1	-	-
Breast (female)	1	0.969331	0.96668	0.97157	0.974637	0.97119	0.97795
Breast (female)	5	0.884536	0.87991	0.889	0.889183	0.88258	0.89717
Breast (female)	10	0.821902	0.81598	0.8287	0.820436	0.81162	0.8304
Melanoma	0	1	-	-	1	-	-
Melanoma	1	0.957959	0.95291	0.96352	0.947136	0.93637	0.95739
Melanoma	5	0.878344	0.87004	0.88824	0.850458	0.83336	0.86685
Melanoma	10	0.844588	0.83082	0.85723	0.783546	0.75897	0.80492
Hodgkin Lymphoma	0	1	-	-	1	-	-
Hodgkin Lymphoma	1	0.915031	0.89853	0.93143	0.914955	0.88557	0.93982
Hodgkin Lymphoma	5	0.843867	0.82089	0.86287	0.85572	0.81799	0.88845
Hodgkin Lymphoma	10	0.781811	0.76078	0.80721	0.809718	0.76527	0.84519
Uterus	0	1	-	-	1	-	-
Uterus	1	0.913564	0.90427	0.92196	0.916823	0.90436	0.92865
Uterus	5	0.805906	0.79219	0.8184	0.776186	0.75744	0.79476
Uterus	10	0.781275	0.7613	0.79718	0.746963	0.72108	0.76489
Bladder	0	1	-	-	1	-	-
Bladder	1	0.879714	0.87197	0.88698	0.885447	0.87507	0.89608
Bladder	5	0.736876	0.72537	0.74667	0.749174	0.73359	0.76566
Bladder	10	0.639123	0.62241	0.65461	0.651936	0.63024	0.67338
Cervix	0	1	-	-	1	-	-
Cervix	1	0.876286	0.86179	0.89255	0.92076	0.89575	0.94451
Cervix	5	0.723081	0.70489	0.74027	0.76327	0.72185	0.79433
Cervix	10	0.678445	0.65797	0.6973	0.736291	0.69309	0.76827
Kidney & Renal Pelvis	0	1	-	-	1	-	-
Kidney & Renal Pelvis	1	0.825549	0.81579	0.83557	0.856598	0.8415	0.87099
Kidney & Renal Pelvis	5	0.695878	0.68285	0.70734	0.732433	0.7128	0.75316
Kidney & Renal Pelvis	10	0.614384	0.59921	0.6279	0.664227	0.6405	0.68917
Non-Hodgkin Lymphoma	0	1	-	-	1	-	-
Non-Hodgkin Lymphoma	1	0.794818	0.78635	0.80468	0.785447	0.77025	0.79843
Non-Hodgkin Lymphoma	5	0.666009	0.65378	0.67786	0.657181	0.64228	0.67493
Non-Hodgkin Lymphoma	10	0.573176	0.55848	0.58724	0.56888	0.54915	0.58775
Colorectal	0	1	-	-	1	-	-
Colorectal	1	0.815905	0.81129	0.82168	0.843027	0.83504	0.85117
Colorectal	5	0.6357	0.62974	0.6434	0.673352	0.66271	0.68365
Colorectal	10	0.571241	0.5633	0.57999	0.610157	0.59503	0.62259
Head & Neck	0	1	-	-	1	-	-
Head & Neck	1	0.825161	0.81627	0.83489	0.844732	0.83032	0.85834
Head & Neck	5	0.624739	0.61114	0.63694	0.647659	0.62701	0.66901
Head & Neck	10	0.513716	0.49927	0.52755	0.555624	0.53205	0.58006
Leukemia	0	1	-	-	1	-	-
Leukemia	1	0.711711	0.69885	0.72409	0.712987	0.69365	0.73135
Leukemia	5	0.566602	0.5533	0.58103	0.568214	0.54772	0.58812
Leukemia	10	0.470499	0.45652	0.48518	0.48039	0.45715	0.50414
Ovary	0	1	-	-	1	-	-
Ovary	1	0.75938	0.74371	0.77581	0.784794	0.76301	0.80633
Ovary	5	0.443297	0.4279	0.45954	0.475769	0.45185	0.50356
Ovary	10	0.361002	0.3443	0.37633	0.383785	0.36027	0.40963
Multiple Myeloma	0	1	-	-	1	-	-
Multiple Myeloma	1	0.750009	0.73226	0.76593	0.764643	0.74196	0.78916
Multiple Myeloma	5	0.43016	0.41199	0.44733	0.488402	0.46091	0.51322
Multiple Myeloma	10	0.248143	0.22904	0.26671	0.296718	0.26653	0.32224
Stomach	0	1	-	-	1	-	-
Stomach	1	0.442837	0.42443	0.46069	0.522961	0.49981	0.54391
Stomach	5	0.229368	0.2141	0.24452	0.31523	0.29105	0.33726
Stomach	10	0.193482	0.17747	0.20921	0.274861	0.24826	0.29657
Brain & Central Nervous System	0	1	-	-	1	-	-
Brain & Central Nervous System	1	0.46093	0.44618	0.47656	0.513576	0.48388	0.53777
Brain & Central Nervous System	5	0.21912	0.20804	0.2306	0.238663	0.21478	0.26382
Brain & Central Nervous System	10	0.173735	0.16347	0.18554	0.19155	0.16704	0.21326
Liver	0	1	-	-	1	-	-
Liver	1	0.357876	0.33388	0.38584	0.531498	0.49812	0.56464
Liver	5	0.148038	0.13417	0.16565	0.293986	0.26561	0.31835
Liver	10	0.0838354	0.06853	0.09865	0.222654	0.19503	0.24912
Lung & Bronchus	0	1	-	-	1	-	-
Lung & Bronchus	1	0.393521	0.38698	0.39968	0.460223	0.44801	0.47095
Lung & Bronchus	5	0.173451	0.16866	0.17775	0.221578	0.21215	0.23032
Lung & Bronchus	10	0.120385	0.11584	0.12411	0.15999	0.1506	0.16873
Esophagus	0	1	-	-	1	-	-
Esophagus	1	0.413672	0.39292	0.43447	0.446461	0.40619	0.48342
Esophagus	5	0.147067	0.13235	0.16351	0.186765	0.15521	0.21636
Esophagus	10	0.110157	0.09476	0.12505	0.137345	0.1096	0.16399
Pancreas	0	1	-	-	1	-	-
Pancreas	1	0.21125	0.19944	0.22237	0.272822	0.25043	0.29042
Pancreas	5	0.0621428	0.05634	0.06865	0.0962404	0.08424	0.10991
Pancreas	10	0.0482098	0.04288	0.05437	0.081895	0.06915	0.09507

## Sheet: Survival by income
Cancer site	Year since diagnosis	Q1 Survival	Q1 LCI	Q1 UCI	Q2 Survival	Q2 LCI	Q2 UCI	Q3 Survival	Q3 LCI	Q3 UCI	Q4 Survival	Q4 LCI	Q4 UCI	Q5 Survival	Q5 LCI	Q5 UCI
All cancers	0	1	-	-	1	-	-	1	-	-	1	-	-	1	-	-
All cancers	1	0.7266	0.72163	0.7309	0.762546	0.75889	0.76633	0.787973	0.78456	0.79123	0.806498	0.80305	0.80994	0.836943	0.83344	0.83986
All cancers	5	0.576187	0.57057	0.5804	0.611087	0.60737	0.61559	0.642163	0.63813	0.64641	0.669244	0.66505	0.67408	0.707257	0.70308	0.71131
All cancers	10	0.518334	0.5122	0.52327	0.549985	0.54573	0.55525	0.581769	0.57657	0.58635	0.607588	0.60248	0.61259	0.650106	0.64415	0.65568
Thyroid	0	1	-	-	1	-	-	1	-	-	1	-	-	1	-	-
Thyroid	1	0.975936	0.96829	0.98313	0.983161	0.97703	0.98805	0.98835	0.9823	0.99325	0.98128	0.97343	0.98924	0.983617	0.97801	0.99035
Thyroid	5	0.963986	0.95081	0.97312	0.972398	0.96079	0.97943	0.971852	0.96053	0.98108	0.96908	0.95826	0.97792	0.970983	0.96197	0.97885
Thyroid	10	0.963339	0.94531	0.97031	0.956419	0.93645	0.96781	0.94704	0.92776	0.96388	0.950836	0.93479	0.96186	0.964161	0.95108	0.97324
Testis	0	1	-	-	1	-	-	1	-	-	1	-	-	1	-	-
Testis	1	0.965656	0.94656	0.98361	0.985129	0.96979	0.99862	0.983818	0.97245	0.99592	0.982862	0.9689	0.99269	0.993747	0.98693	0.99953
Testis	5	0.918322	0.88804	0.94728	0.960238	0.93569	0.98471	0.9695	0.95387	0.98663	0.973428	0.95637	0.98649	0.98056	0.96812	0.99016
Testis	10	0.913214	0.87763	0.93997	0.942966	0.913	0.97223	0.966665	0.94776	0.98256	0.948038	0.92424	0.96836	0.979731	0.96416	0.98669
Prostate	0	1	-	-	1	-	-	1	-	-	1	-	-	1	-	-
Prostate	1	0.955518	0.94708	0.96356	0.961635	0.956	0.96746	0.973263	0.96851	0.97802	0.97468	0.96993	0.97951	0.981286	0.97671	0.98513
Prostate	5	0.894107	0.88054	0.90703	0.906699	0.89737	0.91541	0.918368	0.90979	0.92698	0.928584	0.91936	0.93625	0.934224	0.92635	0.94231
Prostate	10	0.859438	0.84107	0.87537	0.857571	0.84588	0.86984	0.874408	0.86136	0.88554	0.874863	0.86089	0.88592	0.898019	0.88217	0.90854
Breast (female)	0	1	-	-	1	-	-	1	-	-	1	-	-	1	-	-
Breast (female)	1	0.956574	0.95054	0.9631	0.965883	0.96084	0.96993	0.971062	0.96643	0.97514	0.976582	0.97282	0.98049	0.97915	0.97558	0.98311
Breast (female)	5	0.852978	0.84249	0.86296	0.8713	0.86292	0.87984	0.884727	0.87628	0.89418	0.900512	0.89258	0.90824	0.908748	0.89962	0.91887
Breast (female)	10	0.777319	0.7633	0.79171	0.807403	0.79633	0.81795	0.819832	0.80729	0.83286	0.829768	0.81797	0.84127	0.846651	0.83607	0.85929
Melanoma	0	1	-	-	1	-	-	1	-	-	1	-	-	1	-	-
Melanoma	1	0.941514	0.92371	0.95677	0.952213	0.93966	0.96592	0.954429	0.94401	0.96449	0.959673	0.9522	0.96741	0.961001	0.9537	0.96887
Melanoma	5	0.829427	0.79966	0.85468	0.844364	0.82493	0.86609	0.865389	0.84598	0.88212	0.879921	0.8647	0.8938	0.882661	0.86753	0.89825
Melanoma	10	0.77373	0.73356	0.80644	0.797038	0.77125	0.82322	0.809703	0.78256	0.83202	0.826685	0.7993	0.847	0.843315	0.8199	0.86324
Hodgkin Lymphoma	0	1	-	-	1	-	-	1	-	-	1	-	-	1	-	-
Hodgkin Lymphoma	1	0.920469	0.88358	0.95532	0.885712	0.84469	0.9193	0.904823	0.86884	0.93676	0.915367	0.88535	0.94712	0.94411	0.91933	0.91933
Hodgkin Lymphoma	5	0.816411	0.76827	0.86193	0.817363	0.7682	0.85666	0.838264	0.79439	0.87646	0.852939	0.81446	0.89235	0.87094	0.83636	0.90127
Hodgkin Lymphoma	10	0.73558	0.69091	0.78662	0.779475	0.72814	0.8182	0.788928	0.74728	0.82915	0.788238	0.75026	0.82592	0.814404	0.77473	0.84691
Uterus	0	1	-	-	1	-	-	1	-	-	1	-	-	1	-	-
Uterus	1	0.897457	0.87859	0.91668	0.895845	0.87918	0.91404	0.921648	0.90591	0.94	0.788238	0.75026	0.82592	0.929887	0.91265	0.94566
Uterus	5	0.776336	0.74648	0.80324	0.772922	0.74821	0.79699	0.80556	0.78058	0.82914	0.810813	0.78265	0.83404	0.812313	0.7853	0.83522
Uterus	10	0.742042	0.7044	0.77082	0.739368	0.7087	0.76794	0.784687	0.75509	0.80905	0.774075	0.73461	0.80169	0.788444	0.75288	0.8115
Bladder	0	1	-	-	1	-	-	1	-	-	1	-	-	1	-	-
Bladder	1	0.843496	0.82671	0.86033	0.863538	0.85066	0.87748	0.897969	0.88518	0.88518	0.88979	0.8754	0.90342	0.908952	0.89679	0.92237
Bladder	5	0.694871	0.66927	0.71734	0.712406	0.69273	0.73319	0.760126	0.73309	0.76925	0.753252	0.73146	0.77188	0.780086	0.76131	0.79838
Bladder	10	0.605836	0.57193	0.63581	0.605218	0.58328	0.62932	0.650034	0.62502	0.67582	0.661766	0.63269	0.68852	0.678188	0.64891	0.70597
Cervix	0	1	-	-	1	-	-	1	-	-	1	-	-	1	-	-
Cervix	1	0.874581	0.84704	0.90105	0.901018	0.87554	0.92856	0.882222	0.85532	0.91441	0.882628	0.85412	0.9137	0.89992	0.87619	0.93086
Cervix	5	0.70855	0.67347	0.74164	0.74185	0.70499	0.77787	0.711903	0.67566	0.755	0.739371	0.70174	0.77387	0.782264	0.75035	0.81581
Cervix	10	0.671174	0.62902	0.70408	0.682885	0.64564	0.71776	0.674609	0.63375	0.71378	0.694568	0.65499	0.73228	0.756657	0.71441	0.79071
Kidney & Renal Pelvis	0	1	-	-	1	-	-	1	-	-	1	-	-	1	-	-
Kidney & Renal Pelvis	1	0.782828	0.76146	0.80299	0.822441	0.80323	0.84124	0.846375	0.82904	0.86261	0.840407	0.82275	0.86051	0.861582	0.84388	0.87941
Kidney & Renal Pelvis	5	0.655988	0.62914	0.68316	0.676995	0.65404	0.70044	0.707953	0.68659	0.73074	0.726794	0.70127	0.74953	0.748948	0.72631	0.77269
Kidney & Renal Pelvis	10	0.586086	0.55369	0.61713	0.587592	0.56034	0.61394	0.624443	0.59419	0.65299	0.655587	0.62309	0.6872	0.662667	0.63463	0.69205
Non-Hodgkin Lymphoma	0	1	-	-	1	-	-	1	-	-	1	-	-	1	-	-
Non-Hodgkin Lymphoma	1	0.737439	0.71505	0.75717	0.784462	0.76778	0.79942	0.797944	0.78154	0.81648	0.789784	0.7727	0.80626	0.840694	0.82535	0.85462
Non-Hodgkin Lymphoma	5	0.602671	0.57766	0.62437	0.645822	0.62547	0.66508	0.653029	0.63145	0.67526	0.663158	0.64463	0.68267	0.729289	0.70943	0.74907
Non-Hodgkin Lymphoma	10	0.521538	0.49106	0.5456	0.566674	0.54413	0.59069	0.54591	0.5208	0.57045	0.559095	0.5346	0.58243	0.62447	0.59866	0.65058
Colorectal	0	1	-	-	1	-	-	1	-	-	1	-	-	1	-	-
Colorectal	1	0.777987	0.7658	0.79092	0.811088	0.80208	0.82122	0.828785	0.81827	0.83821	0.83724	0.8278	0.84732	0.856651	0.84569	0.86607
Colorectal	5	0.596197	0.58043	0.60963	0.624917	0.61435	0.63753	0.648957	0.63727	0.66241	0.663652	0.6508	0.67712	0.679077	0.66444	0.69151
Colorectal	10	0.539874	0.52127	0.5562	0.559308	0.5477	0.57419	0.579218	0.56328	0.59507	0.598506	0.58276	0.61449	0.601648	0.58433	0.61842
Head & Neck	0	1	-	-	1	-	-	1	-	-	1	-	-	1	-	-
Head & Neck	1	0.764077	0.74245	0.78506	0.819309	0.80217	0.83647	0.839787	0.82133	0.85751	0.847251	0.8301	0.86441	0.874953	0.85876	0.89061
Head & Neck	5	0.547292	0.52024	0.57195	0.588192	0.56412	0.61373	0.665126	0.64236	0.69087	0.649262	0.62418	0.6759	0.685609	0.66112	0.71036
Head & Neck	10	0.425756	0.39935	0.45498	0.4711	0.44491	0.50095	0.551532	0.52488	0.57624	0.5603	0.53066	0.59156	0.617937	0.58573	0.64504
Leukemia	0	1	-	-	1	-	-	1	-	-	1	-	-	1	-	-
Leukemia	1	0.65984	0.62979	0.68665	0.688853	0.66504	0.71062	0.72824	0.7047	0.74806	0.714389	0.69345	0.74271	0.756881	0.73289	0.7784
Leukemia	5	0.524657	0.49076	0.55054	0.519168	0.49552	0.54502	0.572952	0.54953	0.59733	0.57972	0.5563	0.61169	0.628036	0.59982	0.65247
Leukemia	10	0.441873	0.4083	0.47057	0.434513	0.40888	0.45993	0.471605	0.44557	0.49935	0.453361	0.42777	0.4869	0.539236	0.51221	0.57074
Ovary	0	1	-	-	1	-	-	1	-	-	1	-	-	1	-	-
Ovary	1	0.713142	0.6719	0.74801	0.754973	0.72655	0.77992	0.770433	0.74011	0.79787	0.811403	0.3315	0.83773	0.784094	0.75366	0.81681
Ovary	5	0.424557	0.38828	0.45514	0.431933	0.40577	0.46044	0.430258	0.40389	0.45751	0.495644	0.4637	0.53206	0.489064	0.45668	0.5198
Ovary	10	0.351535	0.3168	0.37796	0.338847	0.31164	0.36722	0.358492	0.3315	0.3315	0.38994	0.36002	0.42324	0.378185	0.34464	0.40864
Multiple Myeloma	0	1	-	-	1	-	-	1	-	-	1	-	-	1	-	-
Multiple Myeloma	1	0.704529	0.66148	0.74185	0.740919	0.71513	0.77214	0.749006	0.71887	0.78004	0.760882	0.73014	0.79026	0.81149	0.78224	0.84202
Multiple Myeloma	5	0.394872	0.35648	0.42983	0.408171	0.37445	0.43745	0.444812	0.40681	0.47984	0.464873	0.43352	0.43352	0.520684	0.48275	0.55413
Multiple Myeloma	10	0.221333	0.18482	0.2575	0.231779	0.20033	0.26041	0.273	0.23341	0.31245	0.272909	0.23863	0.30783	0.303335	0.2623	0.34226
Stomach	0	1	-	-	1	-	-	1	-	-	1	-	-	1	-	-
Stomach	1	0.459248	0.42084	0.49476	0.453823	0.41648	0.48266	0.478253	0.45195	0.50783	0.474302	0.43974	0.50842	0.531504	0.49748	0.56794
Stomach	5	0.291322	0.25592	0.32582	0.242239	0.21359	0.2707	0.259464	0.23647	0.28568	0.2463	0.21902	0.27164	0.288691	0.25349	0.32447
Stomach	10	0.240061	0.2043	0.27104	0.209017	0.17984	0.23562	0.216175	0.1921	0.24329	0.222295	0.19101	0.24741	0.234047	0.19798	0.27044
Brain & Central Nervous System	0	1	-	-	1	-	-	1	-	-	1	-	-	1	-	-
Brain & Central Nervous System	1	0.444434	0.40652	0.48684	0.4387	0.4075	0.47338	0.492301	0.46438	0.52301	0.474466	0.44788	0.50261	0.516854	0.49025	0.54486
Brain & Central Nervous System	5	0.24268	0.21146	0.27125	0.238148	0.21051	0.26329	0.222205	0.20302	0.24504	0.20989	0.18849	0.2331	0.223833	0.20416	0.24365
Brain & Central Nervous System	10	0.188593	0.16026	0.21783	0.193101	0.16494	0.21367	0.182248	0.16565	0.20273	0.150967	0.1357	0.1724	0.184566	0.16564	0.20336
Liver	0	1	-	-	1	-	-	1	-	-	1	-	-	1	-	-
Liver	1	0.347778	0.3025	0.39689	0.413173	0.36164	0.4613	0.451148	0.40926	0.49686	0.423028	0.38168	0.4722	0.47277	0.42165	0.52094
Liver	5	0.164987	0.13624	0.19615	0.174289	0.14843	0.20763	0.229842	0.19511	0.26465	0.197528	0.16601	0.2352	0.226925	0.19574	0.26457
Liver	10	0.116226	0.08701	0.14343	0.120614	0.09245	0.14953	0.136141	0.10399	0.17778	0.142935	0.10655	0.17198	0.140903	0.10877	0.17169
Lung & Bronchus	0	1	-	-	1	-	-	1	-	-	1	-	-	1	-	-
Lung & Bronchus	1	0.3596	0.34661	0.37202	0.39375	0.38209	0.40509	0.416565	0.40424	0.42784	0.432235	0.42008	0.44531	0.455389	0.44	0.46876
Lung & Bronchus	5	0.156112	0.14886	0.16567	0.175145	0.16589	0.18299	0.184597	0.17616	0.19205	0.197858	0.18849	0.20853	0.220631	0.20911	0.23105
Lung & Bronchus	10	0.11375	0.10601	0.12259	0.115773	0.10788	0.12227	0.13053	0.12178	0.13778	0.138391	0.12916	0.14922	0.156796	0.14523	0.16838
Esophagus	0	1	-	-	1	-	-	1	-	-	1	-	-	1	-	-
Esophagus	1	0.357987	0.31524	0.4035	0.378544	0.34365	0.41561	0.421353	0.38154	0.47458	0.451265	0.41223	0.48429	0.497248	0.45194	0.53775
Esophagus	5	0.121073	0.09205	0.15199	0.149749	0.12139	0.18119	0.149358	0.11904	0.18237	0.159532	0.13618	0.19338	0.186061	0.15095	0.21736
Esophagus	10	0.0752727	0.05261	0.11238	0.0966374	0.07309	0.12485	0.116995	0.08794	0.14488	0.136512	0.10582	0.16405	0.139875	0.10922	0.16639
Pancreas	0	1	-	-	1	-	-	1	-	-	1	-	-	1	-	-
Pancreas	1	0.173837	0.15213	0.19503	0.203911	0.18242	0.22616	0.222598	0.20075	0.2453	0.255556	0.23267	0.2758	0.272141	0.24671	0.29392
Pancreas	5	0.0562571	0.04519	0.07035	0.0606965	0.04756	0.07458	0.0711477	0.05947	0.08438	0.0792975	0.0675	0.09216	0.0829792	0.0706	0.0948
Pancreas	10	0.0471012	0.03609	0.05734	0.0477187	0.03579	0.05938	0.0542468	0.04439	0.0659	0.0616713	0.04803	0.07328	0.0668703	0.05413	0.07864

## Sheet: Survival by education
Cancer site	Year since diagnosis	None Survival	None LCI	None UCI	Secondary school Survival	Secondary school LCI	Secondary school UCI	Trades or registered apprenticeship Survival	Trades or registered apprenticeship LCI	Trades or registered apprenticeship UCI	College Survival	College LCI	College UCI	University, undergraduate Survival	University, undergraduate LCI	University, undergraduate UCI	University, graduate or medical Survival	University, graduate or medical LCI	University, graduate or medical UCI
All cancers	0	1	-	-	1	-	-	1	-	-	1	-	-	1	-	-	1	-	-
All cancers	1	0.737553	0.73426	0.74134	0.781765	0.77853	0.78539	0.776598	0.77175	0.78087	0.80799	0.80409	0.81191	0.837929	0.83346	0.84174	0.862793	0.85604	0.86967
All cancers	5	0.585361	0.58096	0.58941	0.63549	0.63187	0.64032	0.632432	0.62653	0.6388	0.670978	0.66605	0.67578	0.708075	0.70285	0.71312	0.742011	0.73424	0.75083
All cancers	10	0.531555	0.52641	0.53586	0.573329	0.56898	0.57857	0.574562	0.56766	0.58212	0.61373	0.60795	0.61971	0.647607	0.64093	0.65317	0.684784	0.67565	0.69617
Thyroid	0	1	-	-	1	-	-	1	-	-	1	-	-	1	-	-	1	-	-
Thyroid	1	0.978002	0.97087	0.98425	0.97963	0.97304	0.98533	0.97619	0.9652	0.98563	0.989217	0.9838	0.99376	0.989615	0.98303	0.99507	0.991822	0.98138	0.99876
Thyroid	5	0.966797	0.95361	0.97347	0.967708	0.95685	0.97584	0.958645	0.94188	0.97087	0.97437	0.96256	0.98145	0.978476	0.96762	0.98607	0.978607	0.96086	0.98993
Thyroid	10	0.952411	0.9337	0.96314	0.950634	0.93288	0.96488	0.937189	0.91263	0.95394	0.965053	0.94804	0.97379	0.962962	0.94227	0.97491	0.966476	0.93678	0.98241
Testis	0	1	-	-	1	-	-	1	-	-	1	-	-	1	-	-	1	-	-
Testis	1	0.977186	0.96036	0.99155	0.981864	0.97001	0.99102	NA	NA	NA	0.980921	0.96532	0.99394	0.990563	0.98116	0.9984	NA	NA	NA
Testis	5	0.946437	0.92273	0.9702	0.967928	0.95209	0.98077	0.960943	0.93157	0.98901	0.962216	0.94073	0.98351	0.97967	0.96722	0.98931	NA	NA	NA
Testis	10	0.942285	0.91085	0.9643	0.954224	0.93553	0.96903	0.954312	0.92188	0.98291	0.944177	0.91629	0.9708	0.968998	0.95166	0.98428	NA	NA	NA
Prostate	0	1	-	-	1	-	-	1	-	-	1	-	-	1	-	-	1	-	-
Prostate	1	0.959926	0.95503	0.96449	0.970657	0.96565	0.97703	0.97694	0.97162	0.98193	0.976398	0.97049	0.98179	0.980759	0.97567	0.98522	0.978477	0.97152	0.9851
Prostate	5	0.906442	0.89786	0.91449	0.916224	0.90617	0.92632	0.9338	0.92293	0.94298	0.929542	0.91615	0.93881	0.932815	0.92374	0.94223	0.924751	0.9123	0.93721
Prostate	10	0.86975	0.85658	0.87981	0.86875	0.85411	0.88154	0.885109	0.86899	0.89969	0.888958	0.87047	0.90167	0.889652	0.87559	0.901	0.869444	0.84959	0.88605
Breast (female)	0	1	-	-	1	-	-	1	-	-	1	-	-	1	-	-	1	-	-
Breast (female)	1	0.966845	0.96169	0.97133	0.96594	0.9619	0.97025	0.977543	0.97123	0.98351	0.972177	0.96714	0.97733	0.977637	0.97274	0.98284	0.982638	0.97411	0.98925
Breast (female)	5	0.87531	0.86628	0.883	0.880259	0.87272	0.88799	0.883763	0.87142	0.89718	0.885676	0.87583	0.89609	0.89987	0.89168	0.91016	0.916805	0.89946	0.9364
Breast (female)	10	0.819367	0.80618	0.82907	0.810647	0.80058	0.82075	0.809164	0.79054	0.82686	0.819059	0.80618	0.83257	0.836401	0.8253	0.84863	0.86292	0.83884	0.8888
Melanoma	0	1	-	-	1	-	-	1	-	-	1	-	-	1	-	-	1	-	-
Melanoma	1	0.950816	0.93866	0.96229	0.950329	0.94084	0.96026	0.945396	0.92863	0.96213	0.958717	0.94835	0.97006	0.959902	0.94878	0.96989	0.967706	0.95149	0.98529
Melanoma	5	0.819705	0.79653	0.84372	0.857916	0.84212	0.87427	0.873212	0.84961	0.8996	0.884626	0.86634	0.9001	0.891549	0.87345	0.9062	0.87705	0.84699	0.90628
Melanoma	10	0.775397	0.74377	0.80214	0.810769	0.78833	0.83173	0.820025	0.77802	0.85394	0.827703	0.80105	0.85209	0.830075	0.80111	0.85629	0.824849	0.78932	0.86474
Hodgkin Lymphoma	0	1	-	-	1	-	-	1	-	-	1	-	-	1	-	-	1	-	-
Hodgkin Lymphoma	1	0.907593	0.88161	0.93202	0.907478	0.87006	0.94254	0.886942	0.83331	0.93027	0.908567	0.87703	0.94501	0.929357	0.89486	0.95916	NA	NA	NA
Hodgkin Lymphoma	5	0.819152	0.78489	0.78489	0.835438	0.79576	0.86958	0.788755	0.72715	0.84518	0.852794	0.8112	0.89587	0.890932	0.84512	0.92208	0.926028	0.85825	0.97956
Hodgkin Lymphoma	10	0.754484	0.71577	0.79283	0.781849	0.74491	0.81954	0.734577	0.67712	0.78754	0.786808	0.7469	0.82366	0.840576	0.78029	0.87831	0.800184	0.71809	0.87667
Uterus	0	1	-	-	1	-	-	1	-	-	1	-	-	1	-	-	1	-	-
Uterus	1	0.898586	0.88453	0.91393	0.925274	0.91016	0.93774	0.925742	0.8994	0.95134	0.910598	0.88971	0.93257	0.925583	0.90708	0.94272	0.93822	0.89592	0.97214
Uterus	5	0.77917	0.75771	0.80068	0.814747	0.79007	0.83572	0.808446	0.76586	0.85128	0.815268	0.78497	0.84064	0.790728	0.75791	0.81877	0.782781	0.71356	0.83787
Uterus	10	0.753353	0.72677	0.77541	0.781625	0.74953	0.80598	0.77268	0.7167	0.81995	0.782942	0.73421	0.80922	0.76368	0.7243	0.7914	0.763615	0.67871	0.81744
Bladder	0	1	-	-	1	-	-	1	-	-	1	-	-	1	-	-	1	-	-
Bladder	1	0.865316	0.85456	0.87685	0.877644	0.86387	0.89143	0.885574	0.8717	0.89934	0.892395	0.87673	0.90606	0.904649	0.89023	0.91967	0.93297	0.91007	0.95276
Bladder	5	0.726296	0.70717	0.74187	0.738697	0.71886	0.75833	0.759831	0.73705	0.78463	0.745246	0.72279	0.76827	0.747391	0.72196	0.77166	0.803638	0.77091	0.83892
Bladder	10	0.619797	0.5952	0.64142	0.65115	0.62495	0.67494	0.67971	0.64576	0.71475	0.646646	0.61531	0.67804	0.644048	0.61451	0.6732	0.715743	0.6599	0.76544
Cervix	0	1	-	-	1	-	-	1	-	-	1	-	-	1	-	-	1	-	-
Cervix	1	0.882998	0.85785	0.90723	0.859241	0.8298	0.88523	0.893809	0.84769	0.93431	0.916628	0.88862	0.94829	0.936262	0.90839	0.9592	0.886671	0.80415	0.96872
Cervix	5	0.702925	0.66294	0.7368	0.705986	0.67314	0.73664	0.783553	0.72943	0.83443	0.77464	0.73886	0.81549	0.740433	0.69306	0.78945	0.796576	0.70609	0.88815
Cervix	10	0.660864	0.61824	0.69323	0.674277	0.63752	0.70214	0.758667	0.69929	0.80564	0.73071	0.68883	0.76691	0.692085	0.64235	0.73981	0.774064	0.68586	0.86731
Kidney & Renal Pelvis	0	1	-	-	1	-	-	1	-	-	1	-	-	1	-	-	1	-	-
Kidney & Renal Pelvis	1	0.805159	0.78652	0.82265	0.844585	0.82552	0.8648	0.808183	0.78676	0.83313	0.848519	0.82688	0.86848	0.857126	0.83477	0.87674	0.87653	0.84064	0.91299
Kidney & Renal Pelvis	5	0.669493	0.64938	0.69209	0.709906	0.68397	0.73434	0.697434	0.66723	0.72983	0.717063	0.69085	0.74198	0.729456	0.70021	0.7561	0.791629	0.74521	0.83038
Kidney & Renal Pelvis	10	0.595475	0.57002	0.57002	0.628727	0.6018	0.65589	0.61755	0.5835	0.65091	0.638843	0.60775	0.67265	0.649148	0.61585	0.68398	0.718926	0.64715	0.77024
Non-Hodgkin Lymphoma	0	1	-	-	1	-	-	1	-	-	1	-	-	1	-	-	1	-	-
Non-Hodgkin Lymphoma	1	0.742758	0.72709	0.75998	0.805026	0.78947	0.82053	0.813542	0.79228	0.83337	0.794999	0.77712	0.81276	0.823386	0.80338	0.84047	0.872443	0.84287	0.90229
Non-Hodgkin Lymphoma	5	0.605213	0.58679	0.62466	0.676145	0.65461	0.69684	0.651108	0.62392	0.67807	0.675715	0.65318	0.69791	0.696135	0.67633	0.71799	0.759799	0.71387	0.80023
Non-Hodgkin Lymphoma	10	0.520897	0.50052	0.54093	0.563731	0.54058	0.58725	0.555731	0.52431	0.58799	0.593674	0.56599	0.61955	0.605869	0.57704	0.63301	0.690388	0.63174	0.74415
Colorectal	0	1	-	-	1	-	-	1	-	-	1	-	-	1	-	-	1	-	-
Colorectal	1	0.802684	0.79563	0.81186	0.818694	0.80934	0.82987	0.829548	0.81576	0.8418	0.838866	0.82637	0.85355	0.844381	0.83308	0.85628	0.870097	0.8511	0.88903
Colorectal	5	0.624829	0.61462	0.63535	0.639534	0.62821	0.65218	0.646905	0.62973	0.66417	0.665829	0.64934	0.68434	0.671414	0.65611	0.68612	0.687237	0.66098	0.71407
Colorectal	10	0.579219	0.56592	0.59005	0.562117	0.54868	0.57648	0.585869	0.56317	0.60657	0.604044	0.58507	0.62522	0.603701	0.58369	0.62057	0.619914	0.58583	0.65045
Head & Neck	0	1	-	-	1	-	-	1	-	-	1	-	-	1	-	-	1	-	-
Head & Neck	1	0.808631	0.79402	0.82469	0.818182	0.79945	0.83441	0.831276	0.81192	0.85034	0.844116	0.8231	0.8639	0.863442	0.84316	0.88277	0.864594	0.82862	0.89719
Head & Neck	5	0.599137	0.57964	0.62151	0.624971	0.60135	0.64664	0.625117	0.59707	0.65301	0.633155	0.60534	0.66037	0.672968	0.64376	0.70319	0.6866	0.63912	0.73509
Head & Neck	10	0.483074	0.46233	0.50866	0.509116	0.48613	0.53503	0.516278	0.48184	0.55048	0.554943	0.51909	0.58214	0.584426	0.55327	0.61769	0.64217	0.57819	0.69423
Leukemia	0	1	-	-	1	-	-	1	-	-	1	-	-	1	-	-	1	-	-
Leukemia	1	0.693719	0.67125	0.71613	0.708281	0.68874	0.73432	0.687801	0.65633	0.71916	0.727895	0.70048	0.75411	0.730759	0.70365	0.75735	0.760118	0.71778	0.80328
Leukemia	5	0.542745	0.51967	0.56572	0.552169	0.53142	0.57822	0.545562	0.51211	0.51211	0.587914	0.55834	0.61925	0.604405	0.57636	0.63633	0.64436	0.59851	0.69039
Leukemia	10	0.455548	0.4281	0.48104	0.460655	0.43528	0.48581	0.444265	0.40613	0.47701	0.50766	0.47482	0.53799	0.482294	0.44984	0.51413	0.554602	0.50582	0.59936
Ovary	0	1	-	-	1	-	-	1	-	-	1	-	-	1	-	-	1	-	-
Ovary	1	0.722144	0.59936	0.74889	0.762295	0.73757	0.78899	0.765441	0.72331	0.81039	0.803768	0.77343	0.83213	0.772128	0.73794	0.80875	0.928832	0.88083	0.96675
Ovary	5	0.431448	0.39564	0.45925	0.442367	0.41896	0.46811	0.488398	0.43724	0.53985	0.478083	0.44183	0.51128	0.463367	0.42919	0.49779	0.500931	0.43505	0.57447
Ovary	10	0.349153	0.31876	0.37477	0.349578	0.32448	0.3767	0.398548	0.34689	0.45415	0.402275	0.36652	0.42965	0.380327	0.34903	0.41332	0.374429	0.2997	0.45637
Multiple Myeloma	0	1	-	-	1	-	-	1	-	-	1	-	-	1	-	-	1	-	-
Multiple Myeloma	1	0.708256	0.67847	0.73672	0.749974	0.72168	0.78474	0.778422	0.74161	0.81217	0.75741	0.71958	0.79434	0.79311	0.75962	0.82517	0.823194	0.77121	0.87069
Multiple Myeloma	5	0.396387	0.36353	0.42304	0.43538	0.40179	0.46813	0.437602	0.39089	0.4832	0.486146	0.44514	0.52243	0.495938	0.46024	0.53297	0.555647	0.49339	0.61357
Multiple Myeloma	10	0.222453	0.19025	0.2538	0.265702	0.23148	0.29847	0.217774	0.18018	0.25737	0.290284	0.24761	0.33393	0.312964	0.26622	0.35431	0.331394	0.26298	0.39559
Stomach	0	1	-	-	1	-	-	1	-	-	1	-	-	1	-	-	1	-	-
Stomach	1	0.439545	0.41203	0.4648	0.470828	0.4384	0.50076	0.48196	0.44006	0.51929	0.48858	0.44904	0.53649	0.510217	0.46901	0.55504	0.600579	0.5233	0.67664
Stomach	5	0.238126	0.21482	0.26205	0.257752	0.22877	0.28296	0.270706	0.51929	0.30581	0.257372	0.22042	0.29322	0.295798	0.25979	0.33185	0.37818	0.29634	0.44971
Stomach	10	0.205421	0.18013	0.22733	0.215833	0.18792	0.24107	0.227977	0.18697	0.26229	0.230135	0.19007	0.25655	0.256076	0.21793	0.28665	0.342653	0.23086	0.41879
Brain & Central Nervous System	0	1	-	-	1	-	-	1	-	-	1	-	-	1	-	-	1	-	-
Brain & Central Nervous System	1	0.43265	0.39995	0.46731	0.477304	0.4525	0.50403	0.441459	0.40081	0.48032	0.483129	0.44712	0.52085	0.523287	0.49109	0.55721	0.533231	0.47591	0.59311
Brain & Central Nervous System	5	0.245946	0.21827	0.27351	0.212104	0.19307	0.2344	0.20546	0.16967	0.23527	0.22153	0.19407	0.24957	0.234141	0.20961	0.25989	0.263441	0.2155	0.31159
Brain & Central Nervous System	10	0.197183	0.16702	0.22462	0.167744	0.15089	0.18906	0.156181	0.12357	0.17818	0.171426	0.15002	0.1981	0.182751	0.16298	0.20637	0.220867	0.1731	0.26709
Liver	0	1	-	-	1	-	-	1	-	-	1	-	-	1	-	-	1	-	-
Liver	1	0.364305	0.32803	0.40935	0.430907	0.38931	0.47242	0.399729	0.35162	0.45788	0.390926	0.33728	0.44915	0.507035	0.45319	0.56939	0.612194	0.51223	0.71178
Liver	5	0.168541	0.14486	0.19642	0.198629	0.16913	0.23035	0.174164	0.14375	0.21064	0.187118	0.15093	0.22818	0.266916	0.22344	0.30835	0.360038	0.28402	0.44003
Liver	10	0.115379	0.09258	0.1388	0.129696	0.09864	0.16078	0.0906559	0.06571	0.12374	0.137237	0.09977	0.1739	0.181508	0.14058	0.22339	0.247135	0.17542	0.32691
Lung & Bronchus	0	1	-	-	1	-	-	1	-	-	1	-	-	1	-	-	1	-	-
Lung & Bronchus	1	0.383865	0.37462	0.39241	0.411893	0.40067	0.42331	0.397098	0.38208	0.41341	0.421391	0.40643	0.43685	0.468611	0.44831	0.48612	0.470191	0.43362	0.50767
Lung & Bronchus	5	0.166858	0.15899	0.17285	0.182814	0.17486	0.19139	0.170985	0.15949	0.18063	0.20109	0.18992	0.21416	0.235186	0.21976	0.24842	0.247833	0.21967	0.28304
Lung & Bronchus	10	0.116398	0.10939	0.12228	0.12661	0.11939	0.13507	0.12126	0.11106	0.13021	0.136918	0.12765	0.1487	0.169522	0.15442	0.18182	0.185052	0.15879	0.21563
Esophagus	0	1	-	-	1	-	-	1	-	-	1	-	-	1	-	-	1	-	-
Esophagus	1	0.397566	0.36512	0.43261	0.412937	0.37262	0.4519	0.422257	0.37572	0.47042	0.476265	0.437	0.5272	0.415614	0.36376	0.46451	0.519614	0.43701	0.61534
Esophagus	5	0.132578	0.1115	0.15783	0.144237	0.11965	0.17081	0.169303	0.12935	0.20861	0.171028	0.13912	0.20575	0.180105	0.13864	0.22538	0.2198	0.14159	0.29744
Esophagus	10	0.092612	0.07361	0.11631	0.1026	0.07615	0.12869	0.117616	0.08264	0.15069	0.146199	0.10551	0.1754	0.14192	0.10501	0.18259	0.2198	0.14159	0.29744
Pancreas	0	1	-	-	1	-	-	1	-	-	1	-	-	1	-	-	1	-	-
Pancreas	1	0.189383	0.17023	0.20887	0.214794	0.19456	0.23346	0.236376	0.20436	0.26547	0.242604	0.21758	0.26856	0.284527	0.25548	0.30813	0.263972	0.23018	0.31017
Pancreas	5	0.0596084	0.04867	0.06947	0.0577989	0.04653	0.06862	0.0719069	0.05819	0.08868	0.242604	0.21758	0.26856	0.101735	0.08713	0.12068	0.0797995	0.06037	0.1081
Pancreas	10	0.0596084	0.04867	0.06947	0.04549	0.03564	0.05454	0.04967	0.03665	0.06538	0.0515687	0.04107	0.06262	0.0770985	0.06186	0.09644	0.0631571	0.04439	0.08489
